# Supplementary material for: A hexokinase isoenzyme switch in human liver cancer cells promotes lipogenesis and enhances innate immunity
Source: Commun Biol. 2021 Feb 16;4:217. doi: 10.1038/s42003-021-01749-3 (PMC7886870; doi:10.1038/s42003-021-01749-3)
Supplement: Supplementary file 5 — Supplementary Data 2 [file 42003_2021_1749_MOESM5_ESM.xlsx]

## Sheet: Sheet1
transcript	Gene name	mean Huh7	mean Huh7-GCK+HK2-	log2FoldChange(Huh7GCK+HK2-_vs_Huh7)_estimated by DESeq2	padj(Huh7GCK+HK2-_vs_Huh7)
NM_000014	A2M	37732.4	13339.6	-1.50005	8.07855e-20
NM_000015	NAT2	3.58095	47.5956	3.71436	2.47933e-09
NM_000016	ACADM	1150	1430.32	0.314834	0.416693
NM_000017	ACADS	258.25	586.136	1.1798	2.84184e-34
NM_000018	ACADVL	4.20109	250.843	5.88889	0.00341092
NM_000019	ACAT1	1275.4	1058.04	-0.26904	0.000115963
NM_000020	ACVRL1	0	53.9422	8.33007	1.15029e-07
NM_000021	PSEN1	649.215	388.173	-0.741557	0.0980313
NM_000022	ADA	46.5589	43.5821	-0.0908119	0.901311
NM_000026	ADSL	2145.57	2078.01	-0.0452902	0.680394
NM_000027	AGA	412.286	396.765	-0.0557674	0.703042
NM_000029	AGT	11066.3	11830.1	0.0962148	0.349476
NM_000030	AGXT	95.0587	696.189	2.86897	9.60636e-45
NM_000031	ALAD	1450.19	1495.84	0.0444627	0.816888
NM_000033	ABCD1	527.457	616.599	0.2231	0.212467
NM_000034	ALDOA	28.959	40.2499	0.481091	0.435464
NM_000035	ALDOB	13.655	29.8712	1.1281	0.204073
NM_000038	APC	1067	865.806	-0.301014	0.429736
NM_000039	APOA1	9579.16	20752	1.11525	2.46538e-08
NM_000040	APOC3	702.886	1823.15	1.37485	1.89404e-05
NM_000041	APOE	7898.63	16371.1	1.05143	3.11643e-08
NM_000042	APOH	2119.89	1182.56	-0.84176	9.65259e-20
NM_000045	ARG1	259.609	635.99	1.29292	3.02002e-07
NM_000046	ARSB	1653.57	693.46	-1.25316	7.04251e-10
NM_000047	ARSE	1597.72	397.139	-2.00792	7.19118e-36
NM_000048	ASL	4309.9	5146.13	0.255614	0.0003305
NM_000050	ASS1	34.9164	38.8356	0.153647	0.999131
NM_000051	ATM	2302.9	1780.3	-0.37113	0.000748403
NM_000052	ATP7A	65.1051	58.747	-0.148321	0.987024
NM_000053	ATP7B	1714.56	699.712	-1.29279	0.0196801
NM_000055	BCHE	5.31733	2.42998	-1.09931	0.453527
NM_000056	BCKDHB	64.4826	10.0092	-2.68351	0.0149759
NM_000057	BLM	1196.21	1111.87	-0.105255	0.685744
NM_000059	BRCA2	1728.49	789.677	-1.12964	2.66799e-09
NM_000060	BTD	612.728	546.466	-0.164951	0.661075
NM_000063	C2	207.51	1159.44	2.4821	3.44472e-05
NM_000064	C3	19183.6	96491.4	2.33052	7.97286e-117
NM_000065	C6	21.8781	28.0112	0.352681	0.475033
NM_000066	C8B	54.5919	85.1404	0.646077	0.110046
NM_000067	CA2	1099.19	1125.66	0.034581	0.75273
NM_000071	CBS	124.049	222.97	0.845802	0.906395
NM_000073	CD3G	12.1382	15.1678	0.321555	0.86956
NM_000075	CDK4	4998.36	4828.6	-0.0495226	0.636977
NM_000079	CHRNA1	17.7561	4.59397	-1.96066	0.0133046
NM_000081	LYST	191.701	165.364	-0.209172	0.520359
NM_000082	ERCC8	529.979	248.66	-1.09145	1.09761e-12
NM_000084	CLCN5	2201.25	1809.24	-0.282979	0.187602
NM_000086	CLN3	1525.04	1469.29	-0.0545425	0.58101
NM_000087	CNGA1	51.9548	49.6495	-0.056886	0.961266
NM_000088	COL1A1	7.7982	8.54638	0.139158	0.96237
NM_000089	COL1A2	174.628	481.155	1.46416	3.66004e-14
NM_000090	COL3A1	114.097	55.8412	-1.02915	2.53694e-07
NM_000094	COL7A1	46.8923	560.613	3.58216	2.91874e-22
NM_000096	CP	206.29	4968.22	4.5868	2.61763e-261
NM_000097	CPOX	1096.98	1661.25	0.599102	2.58754e-16
NM_000098	CPT2	928.181	879.026	-0.0780406	0.765039
NM_000099	CST3	1215.07	6157.13	2.34098	4.73914e-56
NM_000100	CSTB	1241.91	2391.57	0.945105	1.06158e-06
NM_000101	CYBA	1926.23	3041.98	0.659147	0.000112142
NM_000103	CYP19A1	82.6291	27.81	-1.56443	0.000566498
NM_000104	CYP1B1	17.7012	53.1565	1.57226	0.00081036
NM_000106	CYP2D6	6.37981	16.7333	1.38915	0.847303
NM_000107	DDB2	173.684	216.579	0.323642	0.0207677
NM_000108	DLD	2815.93	3333.72	0.24372	0.0719136
NM_000110	DPYD	851.094	749.533	-0.182492	0.243986
NM_000111	SLC26A3	42.4744	1015.75	4.58813	1.53022e-148
NM_000112	SLC26A2	538.691	981.617	0.865465	1.80243e-07
NM_000113	TOR1A	1096.74	822.056	-0.417352	9.93587e-09
NM_000115	EDNRB	63.9482	261.66	2.03258	0.106509
NM_000116	TAZ	14.4029	11.7457	-0.2939	0.980156
NM_000117	EMD	599.568	615.196	0.036356	0.907414
NM_000120	EPHX1	134.392	92.9148	-0.53144	0.411975
NM_000121	EPOR	160.515	203.197	0.33832	0.464712
NM_000122	ERCC3	1543.66	1276.41	-0.273178	3.97276e-10
NM_000123	ERCC5	232.936	477.456	1.03588	0.00610437
NM_000124	ERCC6	205.24	146.297	-0.485099	0.0595194
NM_000126	ETFA	3952.94	3746.72	-0.0773008	0.753277
NM_000127	EXT1	1226.04	1063.88	-0.20406	0.203664
NM_000128	F11	214.19	358.94	0.747073	0.00287217
NM_000130	F5	7342.57	1354.1	-2.43852	1.47655e-56
NM_000132	F8	55.7236	10.7423	-2.36986	0.00393126
NM_000134	FABP2	28.2624	29.2477	0.0498717	0.97892
NM_000135	FANCA	2154.7	1712.66	-0.331376	0.227364
NM_000136	FANCC	127.322	93.4532	-0.445719	0.561134
NM_000137	FAH	739.886	775.512	0.0674174	0.519503
NM_000138	FBN1	425.766	187.854	-1.17943	3.77646e-06
NM_000140	FECH	912.986	588.529	-0.633177	0.0188604
NM_000142	FGFR3	3548.69	4297.59	0.27642	0.00110195
NM_000143	FH	2329.21	1807.92	-0.364694	7.06098e-11
NM_000144	FXN	468.571	427.401	-0.133285	0.663276
NM_000146	FTL	105332	97180	-0.11623	0.133623
NM_000147	FUCA1	186.64	302.233	0.700429	9.08607e-09
NM_000148	FUT1	42.787	37.2855	-0.198576	0.816724
NM_000149	FUT3	31.4898	1.71411	-4.18406	0.0109928
NM_000153	GALC	1275.3	828.001	-0.622909	0.313577
NM_000154	GALK1	445.881	519.074	0.221351	0.0330039
NM_000155	GALT	578.872	733.189	0.341201	0.0685142
NM_000156	GAMT	3372.76	2563.24	-0.396251	0.00756021
NM_000157	GBA	2054.68	2015.85	-0.027248	0.970529
NM_000158	GBE1	490.423	371.13	-0.400658	0.00410888
NM_000159	GCDH	622.686	525.827	-0.243326	0.111356
NM_000161	GCH1	1033.72	919.881	-0.167906	0.485557
NM_000162	GCK	0	10640.1	15.9536	3.53136e-37
NM_000164	GIPR	22.0089	9.15858	-1.25505	0.0506063
NM_000165	GJA1	6473.95	4222.1	-0.61659	1.92357e-09
NM_000166	GJB1	66.1589	50.7987	-0.38052	0.95893
NM_000167	GK	897.035	1104.42	0.300076	0.12994
NM_000169	GLA	1328.04	1155.51	-0.201667	0.0131588
NM_000170	GLDC	3661.67	1611.4	-1.18377	8.89503e-41
NM_000172	GNAT1	9.81426	9.36581	-0.076751	0.991317
NM_000175	GPI	8104.44	10954.9	0.434834	8.90915e-09
NM_000176	NR3C1	19.195	8.16038	-1.23854	0.512019
NM_000177	GSN	396.22	929.467	1.23035	0.159133
NM_000178	GSS	2707.28	2885.79	0.092507	0.135563
NM_000179	MSH6	1232.89	810.26	-0.605579	0.348669
NM_000180	GUCY2D	2.07453	8.46606	2.00419	0.032847
NM_000181	GUSB	4235.72	3788.21	-0.160619	0.00513343
NM_000182	HADHA	4983.19	3376.23	-0.561471	0.000804219
NM_000183	HADHB	2593.3	1945.65	-0.413974	1.1326e-08
NM_000185	SERPIND1	5653.64	3866.11	-0.548117	2.24547e-19
NM_000186	CFH	4802.62	5173.98	0.107736	0.480853
NM_000187	HGD	5744.23	4379.7	-0.390966	5.81834e-09
NM_000189	HK2	2157.65	734.683	-1.55587	7.03526e-77
NM_000190	HMBS	293.85	202.582	-0.536236	0.396907
NM_000191	HMGCL	586.169	729.89	0.315691	0.132336
NM_000193	SHH	43.3391	105.005	1.28575	1.27551e-09
NM_000194	HPRT1	393.255	404.372	0.0378286	0.91603
NM_000195	HPS1	543.598	833.192	0.613363	1.62515e-14
NM_000196	HSD11B2	295.219	195.292	-0.598654	0.000368227
NM_000197	HSD17B3	82.0456	163.202	0.991098	0.0484488
NM_000199	SGSH	316.476	425.556	0.428764	2.56296e-05
NM_000201	ICAM1	1370.86	7382.7	2.42868	1.28491e-135
NM_000202	IDS	138.221	616.155	2.15772	2.84055e-11
NM_000203	IDUA	45.2075	55.0645	0.2847	0.818221
NM_000204	CFI	941.671	4712.81	2.32358	4.13028e-114
NM_000206	IL2RG	5.58888	200.202	5.18622	6.39649e-26
NM_000208	INSR	523.196	1410.78	1.43118	0.13948
NM_000209	PDX1	172.497	481.125	1.47978	2.19041e-25
NM_000210	ITGA6	511.043	305.953	-0.73986	0.557967
NM_000212	ITGB3	11.8799	52.9915	2.17618	9.61785e-05
NM_000214	JAG1	3518.1	4768.14	0.438586	0.00169822
NM_000215	JAK3	30.7631	29.171	-0.0867234	0.946461
NM_000216	KAL1	5.60544	0	-4.8531	0.0253284
NM_000221	KHK	268.732	130.062	-1.04605	2.21925e-08
NM_000224	KRT18	360.734	340.547	-0.0826432	0.944061
NM_000227	LAMA3	28.5646	72.3917	1.34485	0.0349934
NM_000229	LCAT	194.139	140.046	-0.472359	0.351192
NM_000230	LEP	2.71697	5.72347	1.067	0.555108
NM_000232	SGCB	636.896	928.83	0.545516	4.1181e-05
NM_000234	LIG1	1463.69	1650.08	0.173613	0.0163899
NM_000235	LIPA	936.775	389.059	-1.26752	1
NM_000236	LIPC	1501.86	2611	0.796847	5.28998e-30
NM_000239	LYZ	4121.57	8160.48	0.98517	2.72687e-73
NM_000240	MAOA	339.064	281.597	-0.268099	0.382239
NM_000242	MBL2	216.213	176.826	-0.292528	0.0662763
NM_000245	MET	3129.05	3322.02	0.086437	0.836337
NM_000246	CIITA	11.9917	22.1306	0.886803	0.243014
NM_000249	MLH1	525.081	316.648	-0.728734	0.0975305
NM_000251	MSH2	428.395	287.657	-0.574369	0.255412
NM_000252	MTM1	566.536	446.587	-0.341972	0.0212215
NM_000253	MTTP	5589.47	8940.6	0.677751	9.08607e-09
NM_000254	MTR	2097.33	1313.85	-0.674407	6.19034e-07
NM_000255	MUT	709.092	968.609	0.450025	0.000216289
NM_000256	MYBPC3	8.75936	1.47837	-2.58934	0.27979
NM_000259	MYO5A	181.328	323.109	0.833444	0.749094
NM_000260	MYO7A	179.435	165.581	-0.116606	0.959713
NM_000262	NAGA	510.515	747.182	0.550458	4.15809e-05
NM_000263	NAGLU	764.947	789.946	0.0475989	0.711684
NM_000266	NDP	3.13016	16.9053	2.41205	0.163482
NM_000267	NF1	423.294	641.527	0.599755	0.82019
NM_000268	NF2	1482.81	1311.81	-0.176729	0.937561
NM_000269	NME1	4284.5	3687.54	-0.216735	0.170034
NM_000270	PNP	1637.35	1836.68	0.165534	0.0136624
NM_000271	NPC1	2286.29	1584.28	-0.528616	7.16181e-07
NM_000273	GPR143	26.7774	0	-7.1032	5.14007e-07
NM_000274	OAT	1817.46	1571.19	-0.209792	0.34907
NM_000275	OCA2	296.264	114.809	-1.36438	4.23847e-28
NM_000276	OCRL	409.632	329.005	-0.316338	0.821134
NM_000277	PAH	7478.09	4985.4	-0.584795	1.12809e-07
NM_000280	PAX6	56.974	0	-8.19333	0.00304545
NM_000281	PCBD1	1797.91	1451.78	-0.308997	0.0769995
NM_000282	PCCA	172.379	188.935	0.132533	1
NM_000284	PDHA1	1939.24	2888.34	0.574982	0.0018979
NM_000285	PEPD	2191.42	2453.13	0.162902	0.573407
NM_000286	PEX12	155.195	159.389	0.0386299	0.94101
NM_000287	PEX6	232.106	274.547	0.24468	0.124205
NM_000288	PEX7	60.5569	136.465	1.17136	1.88582e-09
NM_000289	PFKM	34.7046	15.8924	-1.12707	0.906796
NM_000291	PGK1	3256.23	8282.37	1.34703	1.00303e-148
NM_000292	PHKA2	1234.73	2980.75	1.27182	7.81258e-41
NM_000293	PHKB	96.0709	131.625	0.454635	0.797725
NM_000294	PHKG2	396.431	623.938	0.653376	0.0300475
NM_000295	SERPINA1	5606.24	8282.46	0.563106	0.00147851
NM_000296	PKD1	185.572	665.802	1.84287	0.279711
NM_000297	PKD2	531.059	376.395	-0.495553	7.14016e-05
NM_000301	PLG	249.156	92.5429	-1.42577	1.60406e-08
NM_000302	PLOD1	2037.52	4413.53	1.11434	1.14949e-154
NM_000303	PMM2	1402.49	1633.47	0.21915	0.00227572
NM_000305	PON2	7888.1	7303.7	-0.110928	0.0585285
NM_000308	CTSA	4252.72	7036.81	0.726711	9.32065e-39
NM_000309	PPOX	162.967	118.57	-0.458775	0.956564
NM_000310	PPT1	1171.82	1245	0.0875154	0.911805
NM_000312	PROC	1309.54	731.794	-0.839948	9.48573e-09
NM_000313	PROS1	8057.97	8303.36	0.0434809	0.702223
NM_000314	PTEN	1785.53	1419.42	-0.330407	0.0004185
NM_000317	PTS	222.064	295.182	0.409515	0.0788908
NM_000318	PEX2	328.516	431.165	0.391945	0.250674
NM_000319	PEX5	147.145	247.032	0.747625	0.588531
NM_000320	QDPR	1885.38	1595.68	-0.241748	0.00297965
NM_000321	RB1	2288.8	1591.45	-0.523902	0.000521134
NM_000325	PITX2	8.58353	41.8629	2.27757	0.0275842
NM_000327	ROM1	11.4909	35.7846	1.63586	0.00205185
NM_000328	RPGR	231.938	159.039	-0.546865	0.0134564
NM_000332	ATXN1	238.73	253.443	0.0862761	0.999935
NM_000333	ATXN7	16.8456	25.8179	0.615836	0.931408
NM_000340	SLC2A2	15.7328	4.4567	-1.81885	0.788698
NM_000341	SLC3A1	10.6512	21.4095	1.01279	0.0735022
NM_000342	SLC4A1	21.6546	21.1678	-0.0372494	0.993344
NM_000345	SNCA	65.8416	34.5352	-0.930861	0.76279
NM_000346	SOX9	2011.7	3738.38	0.893147	4.60186e-66
NM_000349	STAR	15.4274	7.75018	-0.994112	0.184197
NM_000350	ABCA4	24.9224	14.6861	-0.766622	0.292487
NM_000351	STS	243.265	194.06	-0.323186	0.210073
NM_000353	TAT	120.498	55.3928	-1.12665	2.07559e-05
NM_000354	SERPINA7	274.97	139.938	-0.973526	2.09852e-09
NM_000355	TCN2	98.2208	126.774	0.368736	0.442651
NM_000356	TCOF1	178.076	209.925	0.237306	1
NM_000358	TGFBI	16327.6	5511.51	-1.56655	3.21368e-136
NM_000359	TGM1	9.75738	9.23544	-0.0813704	0.962786
NM_000362	TIMP3	1463.01	1840.01	0.33105	0.036455
NM_000365	TPI1	19758.4	19918.6	0.0117098	0.941588
NM_000366	TPM1	12.4744	31.1645	1.32143	0.0146119
NM_000367	TPMT	801.561	672.322	-0.255307	0.00983091
NM_000368	TSC1	1513.16	616.032	-1.29626	0.0190635
NM_000370	TTPA	73.634	39.5496	-0.899466	0.0276584
NM_000371	TTR	5716.65	6899.01	0.271126	0.257844
NM_000373	UMPS	1313.78	1402.88	0.0948468	0.756256
NM_000374	UROD	1487.48	1382.43	-0.107193	0.110163
NM_000375	UROS	818.949	990.197	0.273385	1.4046e-05
NM_000376	VDR	25.5768	71.9858	1.4945	0.252519
NM_000377	WAS	11.093	25.6424	1.21301	0.187848
NM_000379	XDH	63.8581	34.594	-0.885366	0.0211542
NM_000380	XPA	364.403	296.624	-0.298503	0.27825
NM_000382	ALDH3A2	5065.58	4149.09	-0.287755	0.0588841
NM_000383	AIRE	11.8424	12.1352	0.0317995	0.999935
NM_000384	APOB	191792	90908.5	-1.07705	4.67246e-05
NM_000386	BLMH	3200.04	3000.24	-0.092815	0.267827
NM_000387	SLC25A20	1372.02	1611.06	0.231862	0.0598536
NM_000390	CHM	5.28746	11.3693	1.12145	0.180897
NM_000391	TPP1	3269.89	3813.82	0.222384	0.0157618
NM_000392	ABCC2	2759.42	1422.83	-0.955368	5.44704e-16
NM_000393	COL5A2	18380.3	22443.8	0.28819	0.0606388
NM_000396	CTSK	97.0217	99.9816	0.0427672	0.967971
NM_000398	CYB5R3	1680.56	1862.72	0.148412	0.79979
NM_000400	ERCC2	584.134	588.408	0.0101507	0.983854
NM_000401	EXT2	554.042	536.77	-0.0447526	0.942793
NM_000403	GALE	118.464	59.1273	-1.00231	0.630809
NM_000405	GM2A	905.727	1417.38	0.647419	5.81897e-16
NM_000407	GP1BB	8.52383	19.9073	1.21817	0.60875
NM_000408	GPD2	2157.14	1281.95	-0.750481	8.95678e-06
NM_000410	HFE	70.712	147.069	1.0568	0.619658
NM_000411	HLCS	348.28	521.689	0.583594	0.0768967
NM_000412	HRG	59.2657	21.1909	-1.49198	0.00784621
NM_000413	HSD17B1	5.36935	12.0721	1.15052	0.136525
NM_000414	HSD17B4	6713.78	3690.41	-0.863245	0.00262738
NM_000415	IAPP	26.2496	19.4932	-0.428639	0.398504
NM_000416	IFNGR1	916.075	1715.84	0.903062	6.01059e-43
NM_000417	IL2RA	12.7245	20.9881	0.732456	0.29366
NM_000418	IL4R	218.564	313.456	0.521419	0.321532
NM_000420	KEL	2.69196	8.14308	1.58019	0.0971417
NM_000421	KRT10	337.834	443.637	0.392963	0.118672
NM_000428	LTBP2	7.83293	13.5661	0.823149	0.331401
NM_000429	MAT1A	29.9653	62.5119	1.07225	4.3955e-05
NM_000430	PAFAH1B1	2604.06	2555.57	-0.0269653	0.97305
NM_000431	MVK	191.319	4.20798	-5.50623	1
NM_000434	NEU1	2410.39	2866.01	0.24972	0.000470796
NM_000435	NOTCH3	78.1073	76.9097	-0.0172753	0.999131
NM_000436	OXCT1	112.746	44.0504	-1.34794	2.20953e-08
NM_000437	PAFAH2	435.536	480.299	0.141623	0.439969
NM_000440	PDE6A	92.1783	93.7943	0.0261453	0.990202
NM_000441	SLC26A4	12.0785	30.0224	1.30977	0.00627258
NM_000442	PECAM1	141.86	177.597	0.3199	0.158258
NM_000443	ABCB4	188.875	111.734	-0.757653	0.748095
NM_000444	PHEX	86.4578	68.9064	-0.327078	0.949781
NM_000445	PLEC	283.139	506.343	0.838511	0.899067
NM_000446	PON1	383.231	257.541	-0.572494	3.68546e-06
NM_000447	PSEN2	93.7152	10.2631	-3.19154	0.00400754
NM_000448	RAG1	51.7003	29.1028	-0.825981	0.119772
NM_000451	SHOX	14.4891	12.592	-0.215085	0.880706
NM_000451_1	SHOX	14.4891	12.592	-0.215085	0.880706
NM_000453	SLC5A5	30.7206	26.3256	-0.230741	0.862266
NM_000454	SOD1	3723.24	4967.48	0.415806	0.0126119
NM_000455	STK11	1447.31	1660.65	0.197449	0.0497302
NM_000456	SUOX	129.616	57.0259	-1.18422	0.710704
NM_000457	HNF4A	1179.3	925.045	-0.350066	0.312383
NM_000458	HNF1B	547.671	716.755	0.38843	0.745072
NM_000460	THPO	109.707	181.459	0.726163	0.0978994
NM_000461	THRB	899.991	1798.72	0.998985	0.00441811
NM_000462	UBE3A	129.32	71.5264	-0.854847	0.560506
NM_000463	UGT1A1	41.0227	81.9197	0.999121	0.151694
NM_000465	BARD1	448.05	274.75	-0.705407	0.787577
NM_000466	PEX1	415.49	336.355	-0.304535	0.563897
NM_000476	AK1	635.723	525.687	-0.275804	0.00262459
NM_000477	ALB	132609	133216	0.006587	0.991348
NM_000479	AMH	44.8727	98.9851	1.14205	0.0507958
NM_000481	AMT	478.573	519.826	0.118935	0.856948
NM_000482	APOA4	23.8466	38.5761	0.697966	0.303617
NM_000483	APOC2	3901.19	7016.62	0.846684	1.93518e-09
NM_000484	APP	1.22513	302.656	7.95056	0.000922526
NM_000485	APRT	1281.74	861.346	-0.57404	1.23451e-07
NM_000487	ARSA	527.362	670.457	0.34666	0.631305
NM_000488	SERPINC1	141.181	761.237	2.43178	1.38612e-65
NM_000489	ATRX	1732.58	1135.59	-0.609414	0.428003
NM_000492	CFTR	11.3243	31.1062	1.46857	0.00510501
NM_000495	COL4A5	440.517	391.04	-0.171784	0.936397
NM_000496	CRYBB2	2.4357	7.78978	1.67924	0.17003
NM_000499	CYP1A1	1062.12	1102.64	0.055091	0.819128
NM_000503	EYA1	75.6808	93.9427	0.307108	0.48456
NM_000504	F10	1189.02	1312.82	0.142551	0.422025
NM_000505	F12	1396.54	649.597	-1.10476	5.54009e-07
NM_000506	F2	3478.98	4120.44	0.244027	0.00154691
NM_000507	FBP1	18.7598	63.1332	1.75154	0.293857
NM_000508	FGA	5183.98	6980.46	0.429303	2.4118e-07
NM_000509	FGG	10869.7	16458.6	0.598558	1.40407e-10
NM_000512	GALNS	513.129	611.033	0.249409	0.0095658
NM_000520	HEXA	1756.71	2634.06	0.584633	5.06291e-14
NM_000521	HEXB	1961.55	2330.42	0.249505	0.000161843
NM_000522	HOXA13	36.1535	40.4028	0.162641	0.855095
NM_000525	KCNJ11	27.0788	43.4641	0.681311	0.297084
NM_000527	LDLR	2911.81	2162.77	-0.428992	0.68478
NM_000528	MAN2B1	2216.06	2876.16	0.376123	1.461e-07
NM_000529	MC2R	5.50339	4.95753	-0.150507	0.973485
NM_000530	MPZ	7.69728	2.85654	-1.45508	0.349801
NM_000531	OTC	12.5312	1.40841	-3.15566	0.0160562
NM_000532	PCCB	1137.32	1102.44	-0.0444975	0.863836
NM_000534	PMS1	1056.3	809.083	-0.385443	1.99061e-07
NM_000535	PMS2	152.023	90.1255	-0.75472	0.854436
NM_000538	RFXAP	105.99	82.3384	-0.370148	0.241742
NM_000543	SMPD1	296.983	498.98	0.74782	0.307115
NM_000544	TAP2	222.419	541.416	1.2839	4.04049e-26
NM_000545	HNF1A	1571.08	1243.31	-0.33726	2.24294e-09
NM_000546	TP53	1055.31	1689.16	0.678604	0.0234627
NM_000548	TSC2	112.373	79.6722	-0.49617	0.939217
NM_000551	VHL	3944.9	4340.57	0.137682	0.436297
NM_000553	WRN	1270.17	565.849	-1.16548	2.40956e-32
NM_000554	CRX	25.2634	32.8229	0.378802	0.745077
NM_000561	GSTM1	653.344	859.336	0.394016	6.03224e-06
NM_000562	C8A	256.376	186.775	-0.457879	0.00559325
NM_000565	IL6R	539.597	436.491	-0.305629	0.614597
NM_000567	CRP	0	8.74842	5.70765	0.000562739
NM_000572	IL10	9.10522	13.1808	0.53078	0.684076
NM_000573	CR1	24.9167	40.0257	0.675015	0.239628
NM_000574	CD55	79.2634	521.24	2.70965	9.81533e-25
NM_000578	SLC11A1	11.8674	11.4461	-0.0553123	0.993344
NM_000581	GPX1	1869.4	1449.94	-0.367472	6.60223e-09
NM_000582	SPP1	122.732	5.85215	-4.37699	4.59951e-08
NM_000583	GC	19.0789	0	-6.61374	0.0135262
NM_000584	IL8	424.355	770.062	0.858693	1.47202e-05
NM_000587	C7	21.1434	46.1756	1.12423	0.0013008
NM_000590	IL9	21.9059	3.19584	-2.7859	0.00590513
NM_000591	CD14	16.1738	0	-6.37706	0.314351
NM_000593	TAP1	23.8152	182.38	2.93468	6.57996e-15
NM_000596	IGFBP1	7.91282	34.1213	2.13535	0.000522023
NM_000597	IGFBP2	52.7809	0.346274	-7.12537	5.44806e-08
NM_000598	IGFBP3	214.923	1344.58	2.64555	1.40447e-70
NM_000602	SERPINE1	2411.47	3056.18	0.341634	0.059242
NM_000603	NOS3	7.5488	25.7877	1.76945	0.0030475
NM_000606	C8G	8.11417	17.1528	1.09255	0.16164
NM_000607	ORM1	11191.3	8256.72	-0.438849	0.000555519
NM_000608	ORM2	4186.61	2308.85	-0.858955	1.58644e-21
NM_000612	IGF2	23757.8	21961.2	-0.11346	0.551334
NM_000613	HPX	1322.08	1960.81	0.568205	2.02836e-11
NM_000614	CNTF	31.1586	19.3422	-0.681719	0.601913
NM_000615	NCAM1	21.0267	36.5689	0.79823	0.0611255
NM_000617	SLC11A2	82.6566	25.4707	-1.6992	0.300232
NM_000624	SERPINA5	4803.67	2670.15	-0.846917	1.50406e-14
NM_000625	NOS2	0	102.48	9.25673	4.39098e-13
NM_000627	LTBP1	84.1574	58.5432	-0.523504	0.922832
NM_000628	IL10RB	243.091	570.448	1.22705	1.95588e-22
NM_000629	IFNAR1	1469.1	1866.95	0.346145	0.0345139
NM_000632	ITGAM	1.52656	8.86933	2.54269	0.0169125
NM_000635	RFX2	21.7912	11.3132	-0.945152	0.887173
NM_000636	SOD2	1409.75	4731.37	1.74686	4.50008e-10
NM_000637	GSR	4194.11	2945.34	-0.509757	3.18058e-06
NM_000638	VTN	13891.6	35213	1.34184	5.72076e-100
NM_000641	IL11	3.31697	14.4356	2.11224	0.624652
NM_000642	AGL	622.922	350.21	-0.830735	0.453641
NM_000643	AGL	208.341	33.2286	-2.64814	1
NM_000644	AGL	431.256	547.389	0.343557	0.596894
NM_000660	TGFB1	1643.98	884.77	-0.894362	4.04353e-26
NM_000661	RPL9	11932.5	14499.6	0.281061	0.041576
NM_000662	NAT1	41.5806	105.294	1.34036	0.654013
NM_000666	ACY1	278.108	1284.48	2.20733	0.274067
NM_000668	ADH1B	6.01378	0	-4.95462	0.077905
NM_000669	ADH1C	0	9.55144	5.83006	6.81666e-05
NM_000670	ADH4	53.6888	51.8677	-0.0536359	0.969958
NM_000671	ADH5	4423.93	3429.42	-0.367281	2.46663e-12
NM_000672	ADH6	55.3154	5.35728	-3.37997	4.6569e-08
NM_000676	ADORA2B	18.9022	32.5463	0.786182	0.0705828
NM_000683	ADRA2C	213.133	103.862	-1.0399	7.68097e-09
NM_000684	ADRB1	6.11869	5.30034	-0.228974	0.919789
NM_000685	AGTR1	56.9573	13.155	-2.11343	0.50815
NM_000686	AGTR2	7.43829	5.55941	-0.420148	0.805352
NM_000687	AHCY	10966.7	9371.11	-0.226747	7.66551e-22
NM_000688	ALAS1	263.868	542.518	1.04032	0.00773639
NM_000689	ALDH1A1	24800.7	47794.9	0.946461	2.32785e-66
NM_000690	ALDH2	2867.95	4260.18	0.570965	0.0431234
NM_000692	ALDH1B1	1034.3	957.217	-0.110677	0.617257
NM_000694	ALDH3B1	92.1975	244.251	1.40594	0.424759
NM_000696	ALDH9A1	1340.89	1650.13	0.30049	2.43751e-07
NM_000700	ANXA1	226.693	510.982	1.1699	1.417e-30
NM_000701	ATP1A1	3105.19	4449.95	0.519144	0.189838
NM_000702	ATP1A2	6.9605	13.2846	0.926066	0.449242
NM_000706	AVPR1A	95.4705	177.708	0.895834	0.00187525
NM_000709	BCKDHA	1082.35	1408.71	0.38077	0.0120706
NM_000710	BDKRB1	4.15879	1.74433	-1.25303	0.644814
NM_000712	BLVRA	93.2665	296.807	1.67099	0.177955
NM_000713	BLVRB	853.015	950.224	0.154701	0.470474
NM_000714	TSPO	11.2625	22.5284	1.00866	0.418217
NM_000715	C4BPA	267.233	1560.21	2.54423	8.23491e-37
NM_000716	C4BPB	49.333	226.243	2.19674	0.318339
NM_000717	CA4	6.0368	1228.37	7.66332	6.77754e-120
NM_000723	CACNB1	20.9892	32.5076	0.622146	0.364061
NM_000724	CACNB2	4.41304	0	-4.50201	1
NM_000732	CD3D	2.39055	6.99024	1.5445	0.593905
NM_000734	CD247	3.48933	8.07311	1.23933	0.363167
NM_000735	CGA	26.4914	0	-7.08371	9.23746e-07
NM_000740	CHRM3	230.592	98.7446	-1.22278	4.47322e-09
NM_000745	CHRNA5	195.984	167.926	-0.220557	0.201151
NM_000747	CHRNB1	189.635	276.181	0.541196	0.0172334
NM_000754	COMT	34.3341	125.249	1.86555	0.164338
NM_000755	CRAT	890.938	1061.17	0.253162	0.349758
NM_000757	CSF1	273.226	416.856	0.610133	0.477409
NM_000760	CSF3R	121.826	184.783	0.604022	0.0150589
NM_000761	CYP1A2	65.3923	80.9473	0.306586	0.447101
NM_000765	CYP3A7	35.3431	16.2058	-1.11887	0.0235201
NM_000767	CYP2B6	44.5449	518.395	3.55268	2.32664e-47
NM_000769	CYP2C19	17.6846	20.1693	0.184912	0.904264
NM_000770	CYP2C8	8.29241	51.2424	2.62433	0.56003
NM_000771	CYP2C9	53.5926	55.1197	0.0430241	0.983271
NM_000772	CYP2C18	82.3004	29.9818	-1.45412	0.0325884
NM_000773	CYP2E1	3.20806	9.26216	1.56464	0.189838
NM_000775	CYP2J2	290.614	250.641	-0.216847	0.195395
NM_000777	CYP3A5	29.3093	16.9466	-0.790052	0.661417
NM_000780	CYP7A1	6.38825	12.0989	0.920533	0.443348
NM_000783	CYP26A1	0.943866	6.79854	2.86694	0.23673
NM_000784	CYP27A1	895.788	1658.75	0.88906	8.8563e-43
NM_000785	CYP27B1	23.4826	27.1433	0.214083	0.741558
NM_000786	CYP51A1	3069.76	1802.77	-0.767773	0.129212
NM_000788	DCK	810.958	660.643	-0.295595	0.00290673
NM_000789	ACE	1.65848	27.5233	3.9463	1.44009e-06
NM_000791	DHFR	6324.96	4041.4	-0.645983	3.48828e-24
NM_000793	DIO2	9.18438	6.39878	-0.52222	0.837891
NM_000797	DRD4	7.3071	10.7905	0.554912	0.629903
NM_000798	DRD5	0.276414	7.74757	4.56857	0.018642
NM_000799	EPO	38.3664	125.597	1.71547	3.51612e-07
NM_000801	FKBP1A	5972.5	5353.3	-0.158089	0.0443534
NM_000807	GABRA2	262.713	421.231	0.68273	0.0141842
NM_000812	GABRB1	37.3583	45.8482	0.292686	0.639108
NM_000816	GABRG2	78.5833	0.369591	-7.6959	7.07525e-09
NM_000817	GAD1	15.1141	35.1802	1.20508	0.0368616
NM_000819	GART	2034.04	2412.99	0.246544	0.0627749
NM_000821	GGCX	3524.75	2511.17	-0.488879	0.00153974
NM_000824	GLRB	107.231	0	-21.3799	1.01379e-07
NM_000825	GNRH1	40.8291	31.5956	-0.373657	0.700778
NM_000837	GRINA	60.3986	47.9041	-0.33514	0.898439
NM_000840	GRM3	25.8077	9.55498	-1.44354	0.0202938
NM_000843	GRM6	51.774	55.5079	0.09781	0.859688
NM_000844	GRM7	8.62098	0.369591	-4.51819	0.0157354
NM_000845	GRM8	4.87825	4.60089	-0.0939131	0.997025
NM_000846	GSTA2	36.8265	97.9278	1.41256	9.68413e-06
NM_000848	GSTM2	156.4	176.864	0.179307	0.691913
NM_000849	GSTM3	685.836	614.331	-0.160583	0.111818
NM_000850	GSTM4	303.029	421.377	0.475698	0.00487381
NM_000852	GSTP1	10277.8	16773.1	0.70645	4.48768e-31
NM_000854	GSTT2	3.86223	11.9864	1.63121	0.746914
NM_000855	GUCY1A2	61.0654	580.828	3.25197	1.35636e-21
NM_000858	GUK1	106.798	85.7657	-0.318279	0.605388
NM_000859	HMGCR	6747.92	3202.58	-1.07505	1.23744e-09
NM_000860	HPGD	14.4141	30.2823	1.07122	0.727701
NM_000862	HSD3B1	0	86.6756	9.01407	1.8966e-12
NM_000864	HTR1D	23.0743	17.8155	-0.372884	0.669618
NM_000874	IFNAR2	269.505	298.279	0.145205	0.88376
NM_000875	IGF1R	534.299	1889.62	1.82211	1.19598e-20
NM_000876	IGF2R	6195.22	5538.64	-0.161577	0.764722
NM_000877	IL1R1	634.723	686.289	0.113521	0.499462
NM_000880	IL7	1.98778	33.6482	4.0981	0.162122
NM_000882	IL12A	24.5653	27.3617	0.153475	0.907301
NM_000884	IMPDH2	5723.38	4978.89	-0.200893	0.148529
NM_000887	ITGAX	13.2334	16.0574	0.270732	0.847548
NM_000890	KCNJ5	26.6273	20.2385	-0.402591	0.479734
NM_000891	KCNJ2	425.699	401.871	-0.0834133	0.926631
NM_000892	KLKB1	41.616	53.0189	0.34974	0.581326
NM_000893	KNG1	522.421	1010.32	0.951893	0.0522227
NM_000895	LTA4H	1182.77	948.384	-0.317375	0.00195885
NM_000896	CYP4F3	212.284	54.2453	-1.96846	0.686458
NM_000898	MAOB	3204.14	1983.14	-0.692081	1.78406e-43
NM_000899	KITLG	640.391	879.549	0.457456	0.0515872
NM_000901	NR3C2	79.6986	17.1998	-2.21149	0.454035
NM_000903	NQO1	12041	5995.88	-1.00613	2.40076e-192
NM_000904	NQO2	315.215	191.152	-0.724509	8.61929e-08
NM_000912	OPRK1	13.1521	17.762	0.432105	0.949225
NM_000916	OXTR	85.8203	83.0009	-0.0465884	0.929168
NM_000917	P4HA1	1007.47	1706.31	0.760477	5.91125e-05
NM_000918	P4HB	22677.5	34426.5	0.602226	3.74867e-52
NM_000919	PAM	1100.16	1075.34	-0.0336822	0.953097
NM_000920	PC	1178.96	1104.95	-0.0933315	0.970971
NM_000921	PDE3A	561.78	474.583	-0.242689	0.656039
NM_000922	PDE3B	2096.79	1550.2	-0.435276	0.000619242
NM_000925	PDHB	987.285	1271.05	0.363183	4.60168e-07
NM_000927	ABCB1	801.109	2373.33	1.56733	3.04399e-28
NM_000930	PLAT	5.46095	0	-4.81134	0.496808
NM_000932	PLCB3	348.601	548.759	0.654035	0.290941
NM_000933	PLCB4	1.53142	5.29	1.7897	0.677691
NM_000934	SERPINF2	77.5385	99.6637	0.361828	0.962044
NM_000935	PLOD2	3118.97	4536.5	0.540593	0.00320926
NM_000937	POLR2A	9322.69	9818.41	0.0747659	0.817983
NM_000938	POLR2B	3947.24	2989.02	-0.400842	0.00026395
NM_000940	PON3	182.149	124.437	-0.549394	0.0348702
NM_000941	POR	3003.33	2327.19	-0.367686	2.10258e-12
NM_000942	PPIB	7755.07	11298.8	0.542891	0.000921946
NM_000943	PPIC	319.237	642.56	1.00791	2.92861e-16
NM_000945	PPP3R1	2851.77	1834.08	-0.636334	2.4543e-11
NM_000946	PRIM1	1411.18	1031.85	-0.45081	3.70325e-09
NM_000947	PRIM2	804.905	723.966	-0.153586	0.192784
NM_000949	PRLR	744.607	382.345	-0.961453	0.509819
NM_000951	PRRG2	3.45946	21.1935	2.64408	0.00159734
NM_000952	PTAFR	0	15.1325	6.49592	0.309028
NM_000958	PTGER4	154.11	221.877	0.525423	0.00869604
NM_000961	PTGIS	81.9648	205.467	1.3232	1.91514e-08
NM_000964	RARA	194.225	268.743	0.468108	0.873735
NM_000965	RARB	14.7733	176.776	3.58964	1.37819e-14
NM_000967	RPL3	24056	22780	-0.07869	0.346475
NM_000968	RPL4	38664.3	38508.8	-0.00584374	0.995673
NM_000969	RPL5	15971.5	16309.3	0.0301408	0.921773
NM_000970	RPL6	21415.7	22796.1	0.0900706	0.641111
NM_000971	RPL7	14869.4	14973.6	0.0100472	0.956432
NM_000972	RPL7A	29590.6	24294.8	-0.284528	0.0218018
NM_000973	RPL8	19510.4	20799.1	0.0922295	0.618602
NM_000975	RPL11	617.537	936.679	0.600881	0.703868
NM_000976	RPL12	14796.9	17226.6	0.219299	0.271149
NM_000977	RPL13	12766.9	10822.3	-0.23846	0.242518
NM_000978	RPL23	8579.99	10497.4	0.290923	0.230905
NM_000979	RPL18	3610.24	4026.98	0.15753	0.537987
NM_000980	RPL18A	9369.3	11472.5	0.292083	0.00924101
NM_000981	RPL19	11924.6	14766.7	0.308364	0.118297
NM_000982	RPL21	7928.21	7266.65	-0.125844	0.313817
NM_000983	RPL22	8139.59	10950.5	0.427895	0.00499847
NM_000984	RPL23A	18467.2	20285.9	0.135474	0.311604
NM_000985	RPL17	1010.84	820.632	-0.299674	0.057803
NM_000986	RPL24	9686.37	9418.52	-0.0405291	0.931356
NM_000987	RPL26	10125.8	15791.4	0.641059	0.000925085
NM_000988	RPL27	7864.25	8571.55	0.124144	0.471296
NM_000989	RPL30	5754.67	6653.54	0.20929	0.0141842
NM_000990	RPL27A	9304.21	9955.68	0.0975601	0.741954
NM_000991	RPL28	2987.93	5421.69	0.859426	3.40316e-06
NM_000992	RPL29	7166.08	8350.28	0.220529	0.1809
NM_000993	RPL31	5270.93	6491.46	0.300378	0.196723
NM_000994	RPL32	14091.4	14654.6	0.0564657	0.858472
NM_000995	RPL34	2825.1	2712.41	-0.0589823	0.907565
NM_000996	RPL35A	7653.78	9119.5	0.252688	0.0425739
NM_000997	RPL37	15652.5	16053.5	0.0364651	0.953097
NM_000998	RPL37A	9013.94	8638.19	-0.0615056	0.872613
NM_000999	RPL38	106.057	68.8951	-0.623517	0.658621
NM_001000	RPL39	5221.62	6074.5	0.21816	0.33619
NM_001001	RPL36AL	2217.52	1890.44	-0.230489	0.440556
NM_001001132	ITSN1	2065.17	4805.98	1.21876	1.09476e-20
NM_001001323	ATP2B1	43.314	47.9434	0.14572	0.993344
NM_001001329	PRKCSH	2919.28	2999.72	0.0391122	0.926631
NM_001001330	REEP3	1634.54	1425.76	-0.1971	0.337027
NM_001001331	ATP2B2	4789.1	3423.76	-0.483883	3.28706e-06
NM_001001342	BLOC1S2	73.9576	38.237	-0.951876	0.905177
NM_001001349	NKIRAS2	984.323	1068.96	0.120116	0.52506
NM_001001389	CD44	31.0161	79.6047	1.36091	0.0671696
NM_001001390	CD44	5.25186	46.5185	3.14167	0.439879
NM_001001391	CD44	124.604	401.091	1.68673	7.27558e-07
NM_001001396	ATP2B4	102.866	84.895	-0.277297	0.938732
NM_001001410	TSR3	526.61	580.071	0.138095	0.425814
NM_001001411	ZNF676	3.57608	5.22695	0.541989	0.701563
NM_001001412	CALHM1	7.59037	7.4609	-0.0441017	0.997832
NM_001001414	NCCRP1	12.1882	13.8864	0.18501	0.880867
NM_001001415	ZNF429	337.255	145.966	-1.21003	1.68383e-15
NM_001001419	SMAD5	41.3269	18.6989	-1.14423	0.777001
NM_001001420	SMAD5	2046.31	1632.17	-0.326069	0.584739
NM_001001433	STX16	264.63	278.946	0.0759134	0.998583
NM_001001436	C16orf87	256.128	169.658	-0.593634	6.60553e-07
NM_001001438	LSS	170.661	220.972	0.374113	0.528613
NM_001001479	SLC35E4	13.7745	13.0531	-0.0728675	0.972602
NM_001001481	UBE2W	4.1019	4.55427	0.213368	0.892307
NM_001001483	ZDHHC13	82.4645	176.664	1.10004	0.0293434
NM_001001484	PTER	321.709	265.426	-0.277207	0.879979
NM_001001485	ATP2C1	54.5536	0	-8.13103	0.00565677
NM_001001486	ATP2C1	912.44	1021.53	0.16311	0.78147
NM_001001487	ATP2C1	244.827	264.262	0.110278	0.986802
NM_001001503	NDUFV3	512.631	708.522	0.465903	0.0638993
NM_001001520	HDGFRP2	1264.15	1537.13	0.281369	0.348063
NM_001001521	UGP2	2181.76	2115.32	-0.0443682	0.858645
NM_001001522	TAGLN	1.22514	14.616	3.5777	0.313093
NM_001001524	TM6SF2	67.3382	546.675	3.01893	1.8433e-36
NM_001001548	CD36	33.1907	49.0728	0.563378	0.331111
NM_001001549	GRB10	294.795	820.089	1.47604	0.321504
NM_001001550	GRB10	65.9053	255.679	1.95619	0.313259
NM_001001551	IDNK	4.38803	16.7203	1.9341	0.468827
NM_001001555	GRB10	95.1425	31.4783	-1.59705	0.309602
NM_001001556	GALK2	241.709	261.999	0.115166	0.93293
NM_001001560	GGA1	253.833	293.66	0.210258	0.955744
NM_001001561	GGA1	99.1185	146.227	0.561353	0.0337841
NM_001001563	TIMM50	1916.38	1994.45	0.0565741	0.516039
NM_001001567	PDE9A	268.086	350.809	0.38875	0.246794
NM_001001570	PDE9A	32.239	46.3541	0.523349	0.890334
NM_001001571	PDE9A	0	65.3008	8.60505	0.135269
NM_001001573	PDE9A	25.247	50.2701	0.993951	0.885062
NM_001001575	PDE9A	27.8202	75.3955	1.43743	0.752689
NM_001001577	PDE9A	30.3307	0	-7.2837	0.232761
NM_001001582	PDE9A	0	39.129	7.86621	0.185341
NM_001001584	PDE9A	0	11.649	6.11841	0.0276986
NM_001001653	MED8	77.1553	114.799	0.572445	0.836925
NM_001001655	ALKBH2	28.0092	89.1798	1.67266	0.474676
NM_001001660	LYRM5	488.56	495.93	0.0203547	0.963142
NM_001001661	ZNF425	90.2694	89.7925	-0.0078787	1
NM_001001662	ZNF782	175.946	125.545	-0.486465	0.0303712
NM_001001664	SPOPL	1615.02	875.128	-0.883563	9.94193e-06
NM_001001665	CYP27C1	36.1612	53.1901	0.556801	0.406012
NM_001001668	ZNF470	258.134	238.101	-0.117009	0.570675
NM_001001669	ARHGEF37	6.38266	7.72343	0.28039	0.840165
NM_001001671	MAP3K15	215.865	284.166	0.394781	0.0958333
NM_001001683	MED11	290.574	399.535	0.458222	0.00243135
NM_001001701	C4orf3	1182.34	1241.72	0.0702575	0.644673
NM_001001712	LCN10	18.9945	17.2654	-0.141694	0.866877
NM_001001713	SH3BGR	17.7138	51.1264	1.52394	0.00930611
NM_001001715	FARP1	18.5342	20.3351	0.136639	0.920414
NM_001001740	RFWD2	391.898	459.649	0.230243	0.528544
NM_001001788	RAET1G	5.68049	2.41011	-1.2235	0.395905
NM_001001790	TOMM5	4549.93	5399.13	0.246748	0.303217
NM_001001794	DENND6B	26.7484	61.3371	1.20157	0.0586819
NM_001001795	C8orf82	281.395	279.688	-0.00957642	0.991009
NM_001001851	ITIH5	19.2634	23.1357	0.263676	0.747465
NM_001001852	PIM3	857.041	1148.67	0.42199	0.0135803
NM_001001872	C14orf37	7.31196	3.88502	-0.910294	0.381103
NM_001001888	VCX3B	4.62972	9.36224	1.0175	0.470424
NM_001001890	RUNX1	462.182	672.031	0.541202	0.0012756
NM_001001891	ANO7	106.524	60.7347	-0.810624	0.00508419
NM_001001894	TTC3	6249.35	6364.76	0.0265075	0.943416
NM_001001924	MTUS1	2194.81	2342.06	0.0937361	0.921773
NM_001001925	MTUS1	733.835	588.03	-0.319336	0.820889
NM_001001928	PPARA	417.48	713.104	0.772289	0.364493
NM_001001931	MTUS1	3.04055	30.8712	3.32658	0.162599
NM_001001935	ATP5A1	67.4139	137.399	1.02825	0.279239
NM_001001971	FAM13C	13.5291	15.5211	0.196983	0.991489
NM_001001973	ATP5C1	5504.74	6180.62	0.166997	0.167209
NM_001001975	ATP5D	638.278	892.331	0.482689	0.0432781
NM_001001976	ATE1	155.72	244.814	0.652777	0.475553
NM_001001992	USP16	583.489	792.369	0.44221	2.19926e-05
NM_001001998	EXOSC10	3037.47	3614.21	0.25155	9.24863e-08
NM_001002	RPLP0	36276.4	39730.9	0.131237	0.109127
NM_001002000	GMPR2	53.2569	45.5683	-0.225875	0.962351
NM_001002001	GMPR2	129.882	125.315	-0.0512328	0.998583
NM_001002002	GMPR2	678.056	612.388	-0.146747	0.512412
NM_001002009	NT5C3A	95.3075	107.719	0.175913	0.931655
NM_001002010	NT5C3A	372.63	324.694	-0.199357	0.594589
NM_001002017	HCFC1R1	191.728	280.898	0.549996	0.341316
NM_001002018	HCFC1R1	221.137	285.519	0.36769	0.506806
NM_001002019	PUS1	365.383	494.167	0.434429	0.131327
NM_001002020	PUS1	0	28.253	7.39673	0.111997
NM_001002026	CLDN18	17.6548	25.8515	0.540858	0.405603
NM_001002027	ATP5G1	1905.24	2443.05	0.358304	0.0133394
NM_001002029	C4B	17.7734	47.0124	1.39855	0.310584
NM_001002029_dup1		11.0701	74.3898	2.75892	0.00239966
NM_001002031	ATP5G2	59.7889	72.8879	0.284862	0.76181
NM_001002032	HN1	9.42037	7.02212	-0.426487	0.975846
NM_001002033	HN1	38.8559	61.6451	0.664673	0.638141
NM_001002034	FAM109B	150.35	124.56	-0.273081	0.545875
NM_001002235	SERPINA1	71084.3	24128.5	-1.55878	6.9525e-46
NM_001002243	AFTPH	154.487	74.0962	-1.06015	0.90674
NM_001002244	ANAPC11	32.2864	47.0438	0.544415	0.210585
NM_001002245	ANAPC11	56.1095	75.0449	0.41985	0.923998
NM_001002246	ANAPC11	229.96	343.459	0.579358	0.580016
NM_001002247	ANAPC11	78.7002	20.9951	-1.90416	0.100179
NM_001002248	ANAPC11	175.788	261.107	0.570575	0.903166
NM_001002249	ANAPC11	45.7896	0	-7.87787	0.0696839
NM_001002251	ARL6IP4	273.609	312.335	0.191412	0.639713
NM_001002252	ARL6IP4	62.0574	111.661	0.847552	0.261072
NM_001002255	SUMO4	4.34357	13.0606	1.60372	0.102456
NM_001002257	LCLAT1	661.269	526.499	-0.328276	0.14738
NM_001002258	ATP5G3	52.869	20.7601	-1.34947	0.615609
NM_001002259	CAPRIN2	264.207	356.712	0.432032	0.480971
NM_001002261	ZFYVE27	76.7216	76.0737	-0.0120443	1
NM_001002262	ZFYVE27	53.9287	219.714	2.02645	0.503616
NM_001002265	MARCH8	92.7834	58.0724	-0.674458	0.179414
NM_001002266	MARCH8	777.338	473.404	-0.714099	3.90341e-08
NM_001002269	EXOSC3	123.285	119.64	-0.0430984	0.983271
NM_001002273	FCGR2B	1.91274	6.07923	1.70043	0.252432
NM_001002292	WLS	18.0085	8.26572	-1.11807	0.6626
NM_001002295	GATA3	132.418	33.3608	-1.98806	0.21781
NM_001002296	GOLGA7	20.3249	11.4538	-0.827122	0.89184
NM_001002755	NFU1	1220.54	1129.53	-0.112351	0.630064
NM_001002759	SFR1	228.718	254.315	0.154307	0.480585
NM_001002762	DNAJB12	291.902	277.998	-0.069654	0.820381
NM_001002796	MCTP1	24.6633	0.69255	-5.12801	2.73725e-05
NM_001002800	SMC4	7852.43	6148.21	-0.35313	0.000862542
NM_001002811	PDE4DIP	1167.17	1488.58	0.351035	0.210027
NM_001002812	PDE4DIP	170.873	0	-22.0261	4.04232e-22
NM_001002814	RAB11FIP1	271.535	396.41	0.545577	0.357616
NM_001002836	ZNF787	1273.27	1578.24	0.309179	0.0114376
NM_001002838	WNK3	19.3319	14.4625	-0.424208	0.866639
NM_001002843	ZNF280D	128.376	133.799	0.059565	1
NM_001002844	ZNF280D	102.953	152.107	0.559759	0.0214882
NM_001002857	ANXA2	320.815	348.37	0.119884	0.923378
NM_001002860	BTBD7	924.773	459.551	-1.00825	0.000154947
NM_001002876	CENPM	7.10014	5.61895	-0.333698	0.928832
NM_001002877	THOC5	1350.92	1243.04	-0.11954	0.828306
NM_001002878	THOC5	162.666	85.9393	-0.921126	0.29647
NM_001002879	THOC5	222.87	171.964	-0.373422	0.743019
NM_001002880	CBY1	80.7742	99.0107	0.292564	0.805542
NM_001002901	FCRLB	12.6793	19.3205	0.610042	0.639496
NM_001002909	GPATCH8	1376.48	972.903	-0.500577	0.844392
NM_001002912	C1orf173	3.82549	1.77111	-1.10055	0.690136
NM_001002913	PTRH1	63.4288	43.4468	-0.551414	0.136589
NM_001002914	KCTD11	104.75	169.235	0.694695	2.42759e-05
NM_001002926	TWISTNB	1150.91	1083.89	-0.0860812	0.657687
NM_001003	RPLP1	11866.2	12754.7	0.104112	0.672037
NM_001003396	TPD52L1	8.45506	0	-5.44135	0.42327
NM_001003397	TPD52L1	130.607	6.95483	-4.21627	1.69499e-21
NM_001003398	BICD1	50.928	23.3904	-1.12236	0.797018
NM_001003407	ABLIM1	881.689	807.574	-0.126555	0.953097
NM_001003652	SMAD2	31.8167	226.359	2.83428	0.0243412
NM_001003665	C1orf95	11.1547	2.82289	-1.98501	0.0540261
NM_001003675	LDLRAD4	6.86529	2.05694	-1.73623	0.793341
NM_001003676	C11orf49	77.2212	104.663	0.435917	0.639876
NM_001003677	C11orf49	21.7462	56.2051	1.36987	0.880081
NM_001003679	LEPR	25.302	48.8293	0.948716	0.862557
NM_001003680	LEPR	11.9451	39.1854	1.71406	0.810759
NM_001003681	HMGXB4	388.939	510.721	0.393558	0.369661
NM_001003682	TMEM200B	130.593	209.171	0.67702	0.00035129
NM_001003683	PDE1A	6.02223	4.43506	-0.443265	0.97842
NM_001003684	UQCR10	236.364	257.219	0.120204	0.860152
NM_001003688	SMAD1	651.245	535.739	-0.280977	0.0755425
NM_001003690	MAD2L1BP	23.6625	13.6938	-0.787476	0.702899
NM_001003692	ZMAT5	115.958	362.528	1.64537	0.0204466
NM_001003694	BRPF1	343.841	224.991	-0.611325	0.508621
NM_001003696	ATP5J	60.2101	112.731	0.907966	0.247258
NM_001003697	ATP5J	1713.6	2602.42	0.602635	0.0135072
NM_001003698	RREB1	110.217	259.493	1.23576	0.661972
NM_001003699	RREB1	566.921	481.933	-0.234035	0.909246
NM_001003700	RREB1	635.897	699.369	0.13688	0.707503
NM_001003702	ARHGEF35	217.502	281.176	0.368195	0.107295
NM_001003703	ATP5J	12.2144	30.8416	1.32633	0.399087
NM_001003704	MTFP1	4.10877	4.30118	0.056306	1
NM_001003712	OSBPL8	1541.93	483.719	-1.6728	0.00810546
NM_001003713	ATP5J2	3253.81	3416.64	0.0702654	0.873603
NM_001003715	RECQL5	7.73759	3.57932	-1.12058	0.734161
NM_001003716	RECQL5	17.2498	22.387	0.377495	0.906745
NM_001003722	GLE1	1580.62	1204.2	-0.391622	4.29695e-05
NM_001003760	KLHL31	49.9602	25.7005	-0.9529	0.0408355
NM_001003785	ATP5H	16.8187	3.44894	-2.27915	0.372005
NM_001003786	STRADA	72.8804	159.213	1.12718	0.814454
NM_001003788	STRADA	113.986	84.8012	-0.426635	0.898687
NM_001003789	RABL2B	123.55	0.369588	-8.34834	0.00188167
NM_001003790	ERLIN2	1.22514	4.52748	1.90002	0.245387
NM_001003792	RBMS3	9.42122	15.1179	0.685831	0.383934
NM_001003794	MGLL	2160.51	8918.56	2.04557	2.95263e-128
NM_001003795	GTF2IRD2B	35.4117	45.357	0.353713	0.464886
NM_001003796	NHP2L1	1724.24	1964.97	0.188094	0.0397398
NM_001003800	BICD2	453.435	262.878	-0.785314	0.007319
NM_001003801	SMARCD3	701.473	317.354	-1.14475	0.0513565
NM_001003802	SMARCD3	34.3039	125.424	1.87044	0.710309
NM_001003803	ATP5S	34.7524	60.938	0.809582	0.813428
NM_001003810	HNRNPD	716.368	665.878	-0.105821	0.906796
NM_001003811	TEX11	5.03319	10.3779	1.02863	0.447642
NM_001003818	TRIM6	159.705	85.8255	-0.895407	0.663276
NM_001003827	TRIM34	100.64	98.7065	-0.0280571	0.991317
NM_001003828	PARVB	12.5973	12.4245	-0.0192364	1
NM_001003841	SLC6A19	1072.95	1103.76	0.0414391	0.891381
NM_001003845	SP5	87.2529	68.1487	-0.362426	0.342564
NM_001003891	MED15	393.106	425.124	0.113267	0.908289
NM_001003897	MANBAL	245.225	531.479	1.11422	0.00230678
NM_001003931	PARP3	26.5038	121.121	2.19317	0.611102
NM_001003941	OGDH	20.9246	32.9445	0.653566	0.636474
NM_001003942	BMF	152.566	266.996	0.8073	0.887845
NM_001003943	BMF	157.063	345.338	1.137	0.238856
NM_001003954	ANXA13	0	33.5195	7.64322	8.56705e-06
NM_001003962	CAPNS1	5825.6	6662.82	0.193632	0.330017
NM_001004	RPLP2	5631.97	6395.64	0.183352	0.54068
NM_001004051	GPRASP2	5.52827	8.612	0.636622	0.94769
NM_001004057	GRK4	9.71094	15.0988	0.64334	0.608782
NM_001004060	NOMO2	611.163	39.7675	-3.9416	0.0795605
NM_001004067	NOMO3	3028.76	3915.35	0.370483	0.247686
NM_001004105	GRK6	58.8017	96.8519	0.719956	0.502026
NM_001004106	GRK6	371.853	174.187	-1.09434	0.00203653
NM_001004127	ALG11	262.907	154.747	-0.762444	7.27236e-05
NM_001004128	QSOX1	105.274	1009.95	3.25768	4.07741e-25
NM_001004301	ZNF813	226.807	118.863	-0.933059	7.0038e-09
NM_001004303	C1orf168	43.6329	32.9731	-0.401825	0.467117
NM_001004304	ZNF740	1044.56	843.906	-0.307402	0.063857
NM_001004306	CCDC144NL	2.15443	9.50142	2.16092	0.0130249
NM_001004309	ZNF774	17.5133	36.1619	1.058	0.0850498
NM_001004313	TMEM220	391.985	516.193	0.398123	0.0126578
NM_001004316	LEKR1	4.20395	3.89538	-0.11854	0.973931
NM_001004317	LIN28B	9723.3	4776.51	-1.0254	1.23455e-06
NM_001004318	PAPL	39.1227	40.0643	0.037511	0.985655
NM_001004319	VHLL	4.28384	2.49038	-0.783586	0.801408
NM_001004320	AGMO	935.184	265.951	-1.81177	9.75398e-67
NM_001004330	PLEKHG7	2.79687	12.086	2.13028	0.02204
NM_001004333	RNASEK	1196.3	1614.43	0.43138	0.000170333
NM_001004339	ZYG11A	325.904	390.338	0.26092	0.0306904
NM_001004342	TRIM67	31.1812	24.7316	-0.330061	0.710007
NM_001004343	MAP1LC3C	16.0018	15.0459	-0.0920495	0.983962
NM_001004352	LOC100506422	44.7455	57.7372	0.365623	0.517441
NM_001004354	NRARP	23.6242	7.80716	-1.60449	0.0019898
NM_001004356	FGFRL1	22.1031	0	-6.82732	0.274966
NM_001004358	FGFRL1	25.0689	23.1875	-0.103189	0.910124
NM_001004419	CLEC2D	190.844	59.7133	-1.67678	0.287945
NM_001004431	METRNL	33.8254	57.5746	0.764487	0.0296073
NM_001004451	OR1J1	2.69683	5.00407	0.875867	0.61098
NM_001004720	NCK2	275.591	409.487	0.571019	0.303781
NM_001004722	NCK2	148.342	283.79	0.934402	0.0423145
NM_001005	RPS3	1804.31	2008.08	0.15402	0.512019
NM_001005194	OR8A1	9.06006	14.8646	0.708458	0.312392
NM_001005198	OR8G5	6.8709	13.7732	0.992014	0.225339
NM_001005207	TRIM37	114.209	62.0836	-0.880471	0.14964
NM_001005209	TMEM198	33.4115	124.508	1.89819	9.90374e-18
NM_001005217	FRG2	2.65723	4.98427	0.875122	0.507426
NM_001005242	PKP2	2005.81	1643.31	-0.287348	0.309003
NM_001005271	CHD3	466.468	1348.67	1.53139	0.00254716
NM_001005273	CHD3	1049.57	1879.61	0.840911	0.00174195
NM_001005276	OR2AE1	2.9135	4.70095	0.661115	0.785126
NM_001005290	PSRC1	158.328	87.8	-0.849411	0.431054
NM_001005291	SREBF1	310.092	124.331	-1.31754	0.0739729
NM_001005328	OR2A7	5.85972	11.7449	1.01128	0.570426
NM_001005332	MAGED1	0	45.8621	8.09536	1.0966e-09
NM_001005335	HNRNPL	9628.26	8401.08	-0.196875	0.00898403
NM_001005339	RGS10	28.1131	0	-7.17413	0.117225
NM_001005353	AK4	101.163	79.7894	-0.342533	0.923221
NM_001005354	PRR13	87.1072	120.113	0.463937	0.978069
NM_001005362	DNM2	1231.56	1450.24	0.236102	0.402257
NM_001005366	KDM2B	26.8151	22.4647	-0.257642	0.953118
NM_001005369	MTIF2	187.29	124.834	-0.588221	0.192867
NM_001005373	LRSAM1	170.231	287.246	0.756547	0.014744
NM_001005374	LRSAM1	214.757	264.269	0.299354	0.711723
NM_001005376	PLAUR	13.7099	12.6671	-0.10791	0.932062
NM_001005377	PLAUR	8.56126	5.88665	-0.541018	0.963142
NM_001005404	YPEL2	218.971	226.745	0.05191	0.943292
NM_001005407	CACNA1H	13.2793	0.346276	-5.13204	0.00041199
NM_001005408	NEURL4	101.903	250.29	1.29654	0.71104
NM_001005413	ZWINT	117.467	117.604	0.000515028	1
NM_001005415	MARCH2	21.4465	47.0659	1.13216	0.81547
NM_001005416	MARCH2	5.40694	30.15	2.48871	0.152113
NM_001005417	B4GALT2	505.96	981.976	0.956911	0.194513
NM_001005463	EBF3	54.9785	37.7493	-0.545529	0.0596092
NM_001005464	HIST2H3A	26.4024	9.95095	-1.40595	0.0443982
NM_001005464_dup1		26.4024	9.95095	-1.40595	0.0443982
NM_001005473	PLCXD3	13.4787	11.6758	-0.203308	0.87673
NM_001005474	NFKBIZ	654.961	2469.16	1.91395	1.28162e-08
NM_001005476	PKP4	3901.63	2358.46	-0.726065	9.85521e-11
NM_001005498	RHBDF2	234.833	371.267	0.66112	0.00990729
NM_001005502	CPM	1496.92	982.462	-0.607089	0.00210879
NM_001005526	SF3B1	41.0555	28.6375	-0.514568	0.35703
NM_001005527	FAM19A4	69.3596	4.96441	-3.80555	0.0162935
NM_001005731	ITGB4	15.2497	29.418	0.947415	0.871699
NM_001005735	CHEK2	35.7559	41.003	0.199762	0.963074
NM_001005739	VPS54	1731.57	1193.79	-0.536087	1.18992e-07
NM_001005741	GBA	63.4665	43.4633	-0.546075	0.902056
NM_001005743	NUMB	402.092	131.796	-1.60831	0.0355001
NM_001005744	NUMB	293.488	73.4796	-1.99608	0.00449903
NM_001005745	NUMB	423.303	297.767	-0.508089	0.403911
NM_001005746	CACNB4	19.2272	0	-6.62621	0.16946
NM_001005751	FAM21A	656.6	434.95	-0.593375	0.0157781
NM_001005753	CHMP3	28.3978	36.3392	0.355439	1
NM_001005781	SUMO1	65.1752	51.1884	-0.348736	0.786396
NM_001005782	SUMO1	27.5215	8.57057	-1.68265	0.772598
NM_001005849	SUMO2	4.97547	5.40991	0.111129	0.999072
NM_001005850	ZNF835	18.6418	17.4726	-0.0947638	0.96399
NM_001005851	ZNF780B	691.266	661.367	-0.0629904	0.680328
NM_001005855	ATP8B2	35.4859	18.356	-0.947171	0.204419
NM_001005861	RYK	851.2	985.503	0.210788	0.418504
NM_001005862	ERBB2	400.391	364.867	-0.13466	0.903414
NM_001005909	IP6K2	335.923	537.013	0.677193	0.320973
NM_001005910	IP6K2	154.53	146.227	-0.0804141	0.98156
NM_001005911	IP6K2	44.3107	52.7226	0.252327	0.882774
NM_001005914	SEMA3B	46.5321	115.095	1.30683	0.641198
NM_001005915	ERBB3	82.8148	69.01	-0.270182	0.452301
NM_001005918	ATP7B	141.05	62.9223	-1.16474	0.78147
NM_001005920	JMJD8	1652.79	1760.54	0.0907302	0.444815
NM_001006	RPS3A	18989.1	14124.1	-0.427074	1.13725e-10
NM_001006109	HMCES	52.9168	28.3323	-0.903867	0.407779
NM_001006114	YBEY	37.4065	54.9029	0.560363	0.291381
NM_001006115	IP6K1	415.505	699.112	0.751517	0.129533
NM_001006600	ERBB2IP	90.5002	5.54041	-4.02906	0.425166
NM_001006605	FAM69A	311.521	316.892	0.0246642	1
NM_001006607	LRRC37A2	180.01	158.81	-0.182478	0.598034
NM_001006610	SIAH1	69.1035	64.5342	-0.0967947	0.966119
NM_001006612	WBP5	15.8075	9.3061	-0.764723	0.816959
NM_001006613	WBP5	143.19	181.785	0.344423	0.779565
NM_001006617	MAPKAP1	1492.48	731.781	-1.02794	0.0708503
NM_001006618	MAPKAP1	72.7643	30.188	-1.26955	0.135942
NM_001006619	MAPKAP1	102.522	35.8849	-1.51389	0.570155
NM_001006620	MAPKAP1	118.306	180.873	0.612645	0.632528
NM_001006621	MAPKAP1	44.7304	294.249	2.71816	0.00308338
NM_001006622	WDR33	166.019	154.678	-0.0983409	0.85934
NM_001006623	WDR33	98.3112	115.117	0.226439	0.589197
NM_001006625	PDPN	11.6124	10.9763	-0.0956563	0.957516
NM_001006634	ARHGAP17	727.285	1236.1	0.765149	0.00497424
NM_001006636	GTDC1	58.0103	31.6364	-0.874127	0.845648
NM_001006638	RAB37	71.1718	300.153	2.07906	0.000566519
NM_001006639	TCEAL1	92.8435	109.764	0.240466	0.871692
NM_001006640	TCEAL1	0	64.775	8.59345	0.135925
NM_001006641	SLC25A25	103.482	47.2714	-1.12795	0.048747
NM_001006642	SLC25A25	1.38207	20.1341	3.84645	0.302928
NM_001006655	FAM149A	32.9608	40.889	0.315376	0.720238
NM_001006656	ZNF473	175.276	335.758	0.93666	0.0146119
NM_001006665	RPS6KA1	199.101	341.417	0.778023	0.811042
NM_001006684	TCEAL8	361.964	498.506	0.462272	0.208489
NM_001006935	TCEAL4	533.818	714.13	0.418523	0.0327885
NM_001006937	TCEAL4	81.0648	53.2274	-0.606701	0.910853
NM_001006941	ALG3	595.952	828.316	0.475004	0.199403
NM_001006945	LRIF1	160.906	257.267	0.676097	0.108715
NM_001006946	SDC1	161.746	12.1196	-3.73722	0.120868
NM_001006947	UHRF1BP1L	59.6167	47.2272	-0.337746	0.573389
NM_001007	RPS4X	21125.7	20102.4	-0.0716922	0.654804
NM_001007022	ODF2L	88.7288	133.702	0.591372	0.97254
NM_001007024	GOSR1	4.34845	5.64318	0.381717	1
NM_001007025	GOSR1	1263.73	1470.17	0.217863	0.458181
NM_001007026	ATN1	9.00118	126.154	3.81245	0.114188
NM_001007027	ALG8	90.1735	156.462	0.794863	0.48771
NM_001007067	SDCBP	635.375	914.975	0.526297	0.70732
NM_001007068	SDCBP	410.685	231.519	-0.827001	0.784501
NM_001007069	SDCBP	249.609	371.543	0.573446	0.728706
NM_001007070	SDCBP	447.173	734.914	0.716749	0.549668
NM_001007072	ZSCAN2	34.7254	72.4577	1.05325	0.00709052
NM_001007073	RPL32	680.542	294.666	-1.20771	0.516454
NM_001007074	RPL32	361.888	500.387	0.467575	0.696416
NM_001007075	KLHL5	999.926	667.429	-0.583107	0.695488
NM_001007088	ZNF182	108.302	113.927	0.0725614	0.995723
NM_001007090	C8orf48	16.4491	18.0908	0.127723	0.930062
NM_001007094	ZNF37A	132.541	130.277	-0.0239667	0.999935
NM_001007098	SCP2	22.9734	35.3045	0.616661	0.391924
NM_001007099	SCP2	2127.74	3650.86	0.778602	1.18971e-05
NM_001007101	ZNF484	60.2004	0	-20.5624	1.34782e-10
NM_001007102	L3MBTL3	88.7748	87.1114	-0.0272783	1
NM_001007169	ZNF483	43.498	44.7748	0.0393433	0.964683
NM_001007188	DEPDC5	34.3601	45.1937	0.389274	0.521134
NM_001007189	IGIP	33.4079	32.7943	-0.0249236	0.995412
NM_001007214	CACYBP	2128.65	2872.46	0.43226	0.0380611
NM_001007225	IGF2BP2	938.319	913.9	-0.0380273	0.979093
NM_001007226	SPOP	81.9386	79.8352	-0.0369166	1
NM_001007227	SPOP	0.276414	72.9129	7.99578	0.040868
NM_001007228	SPOP	519.068	531.688	0.0350271	0.97234
NM_001007229	SPOP	65.7927	101.992	0.632183	0.936695
NM_001007232	CARD17	4.13868	0.689098	-2.57294	0.242667
NM_001007237	IGSF3	286.106	514.642	0.847771	0.428101
NM_001007239	METTL13	324.27	198.846	-0.705618	0.758277
NM_001007242	GP2	11.0506	25.7521	1.21653	0.380331
NM_001007245	IFRD1	135.655	43.2889	-1.64718	0.474033
NM_001007246	BRWD1	163.437	212.489	0.375148	0.0878623
NM_001007248	ZNF599	17.6972	21.0969	0.262074	0.686359
NM_001007249	OR8G2	2.63223	5.73287	1.09355	0.509572
NM_001007250	SCP2	69.21	81.1994	0.228047	0.841192
NM_001007253	ERV3-1	477.523	374.929	-0.347622	0.132009
NM_001007257	PRDM2	714.09	519.778	-0.457756	0.0506551
NM_001007259	SETD4	4.60185	19.4301	2.05156	0.0537925
NM_001007267	PLA2R1	0.331298	17.3121	5.72682	0.0085969
NM_001007269	GEMIN7	23.9162	17.9657	-0.411926	0.949405
NM_001007270	GEMIN7	357.673	407.471	0.185749	0.477441
NM_001007277	EI24	10902.9	10660.6	-0.0324625	0.760367
NM_001007278	TRIM13	129.268	102.727	-0.331878	0.832434
NM_001007464	RWDD1	221.724	154.554	-0.519605	0.367467
NM_001007466	TULP4	314.334	522.373	0.733792	1.72634e-05
NM_001007467	SFI1	64.6436	0.346275	-7.41355	0.00317391
NM_001007468	SMARCB1	751.854	750.941	-0.00199007	1
NM_001007525	NWD1	26.5176	19.9295	-0.419666	0.573477
NM_001007527	LMBRD2	477.095	192.363	-1.30905	6.4593e-05
NM_001007538	SHISA2	11.3243	9.81748	-0.194622	0.881529
NM_001007540	CDHR4	5.17283	8.00748	0.623444	0.77155
NM_001007544	C1orf186	14.7483	13.6057	-0.104744	0.954256
NM_001007553	CSDE1	1476.05	927.888	-0.669428	0.0432525
NM_001007559	SS18	506.307	424.365	-0.254141	0.584588
NM_001007561	IRGQ	2087.17	2066.21	-0.0141405	0.973695
NM_001007563	IGFBPL1	67.1062	170.436	1.34393	1.61633e-06
NM_001007565	TFG	21.1661	57.2374	1.43368	0.55537
NM_001007793	BUB3	1480.14	1232.37	-0.264102	0.0925426
NM_001007794	CEPT1	348.2	221.569	-0.651253	0.237968
NM_001008211	OPTN	11.1763	57.3955	2.36157	0.419184
NM_001008212	OPTN	137.31	218.413	0.670869	0.130456
NM_001008213	OPTN	24.9731	68.0032	1.44534	0.713482
NM_001008215	COA5	810.759	819.581	0.0155371	0.952445
NM_001008216	GALE	950.166	1014.85	0.0945165	0.777925
NM_001008223	C1QL4	16.0782	23.7116	0.549629	0.591278
NM_001008224	UACA	15.0262	26.7402	0.831601	0.952437
NM_001008225	CNOT4	71.6793	65.9367	-0.118533	0.970037
NM_001008226	FAM154B	13.0619	11.6689	-0.16359	0.927924
NM_001008237	TTC32	113.336	119.775	0.0777022	0.927672
NM_001008239	C18orf25	365.033	350.796	-0.0572528	0.946095
NM_001008274	TRIM72	7.78004	13.1101	0.739383	0.34907
NM_001008388	CISD2	1184.57	930.882	-0.348854	2.65228e-05
NM_001008390	CGGBP1	527.892	490.156	-0.106515	0.906796
NM_001008391	CCDC73	9.74892	0.739183	-3.75222	0.162502
NM_001008392	CTDSPL	473.949	592.946	0.323104	0.936458
NM_001008393	C4orf46	561.705	546.553	-0.0380516	0.93293
NM_001008394	EID3	37.3786	18.9172	-0.991472	0.0162039
NM_001008395	LAMTOR4	670.273	975.057	0.539813	1.02757e-05
NM_001008396	WDHD1	630.843	591.145	-0.0938272	0.922367
NM_001008397	GPX8	121.431	28.43	-2.09364	9.02938e-15
NM_001008401	ZNF761	729.312	550.608	-0.405524	0.000587473
NM_001008405	BCAP29	855.599	1195.48	0.483076	0.0870244
NM_001008410	STEAP3	294.356	255.894	-0.202048	0.972602
NM_001008485	SLC41A3	28.5884	36.0689	0.335149	0.978139
NM_001008486	SLC41A3	0	28.7942	7.42391	0.0249626
NM_001008491	SEPT2	325.798	206.72	-0.656293	0.312392
NM_001008492	SEPT2	60.4932	80.8213	0.422078	0.729179
NM_001008493	ENAH	5682.21	4734.23	-0.263302	0.133576
NM_001008494	ISX	250.235	943.029	1.91267	5.20542e-46
NM_001008495	TMEM64	900.993	512.724	-0.811946	2.12485e-10
NM_001008528	MXRA7	109.279	148.773	0.437953	0.0275005
NM_001008529	MXRA7	70.6154	44.1045	-0.679861	0.800847
NM_001008530	LGMN	156.365	251.331	0.684414	0.0287759
NM_001008537	KIAA2022	5.91532	7.46437	0.345938	0.855218
NM_001008539	SLC7A2	2067	2186.27	0.0809718	0.977172
NM_001008541	MXI1	150.541	495.149	1.71633	1.29162e-05
NM_001008564	NUPL1	321.319	319.941	-0.00630016	1
NM_001008657	TCOF1	201.415	155.184	-0.375103	0.338131
NM_001008660	PICALM	1545.01	1897.46	0.296526	0.568327
NM_001008661	CCBL2	57.9677	68.2179	0.235514	0.958611
NM_001008662	CCBL2	398.176	458.896	0.205553	0.194536
NM_001008695	THAP7	390.264	588.187	0.59185	6.21833e-05
NM_001008697	TFIP11	61.0126	157.805	1.36986	0.440374
NM_001008701	LPHN1	320.312	239.154	-0.421412	0.972505
NM_001008703	C6orf1	43.5861	22.9405	-0.925417	0.650602
NM_001008704	C6orf1	13.4245	21.8449	0.701986	0.903587
NM_001008707	EML1	37.1193	6.28306	-2.56355	0.768007
NM_001008708	CHAC2	178.839	92.1604	-0.955411	2.87955e-05
NM_001008709	PPP1CA	237.862	215.465	-0.143861	0.747435
NM_001008710	RBPMS	275.75	377.512	0.452007	0.0398307
NM_001008711	RBPMS	95.4601	80.1364	-0.253119	0.868101
NM_001008712	RBPMS	390.889	494.538	0.338372	0.0513565
NM_001008726	WDR89	78.5755	56.3065	-0.481049	0.928259
NM_001008727	ZNF121	386.822	207.664	-0.894051	6.5343e-08
NM_001008737	LOC401052	20.8698	16.8197	-0.313754	0.792486
NM_001008738	FNIP1	457.89	250.924	-0.867717	0.428319
NM_001008739	C6orf226	17.9348	14.4819	-0.293424	0.789496
NM_001008744	TDP1	278.972	108.49	-1.36197	0.242518
NM_001008747	CTAGE15	3.46918	7.72426	1.16869	0.579482
NM_001008781	FAT3	47.231	72.523	0.613876	0.0149654
NM_001008800	CCT3	53.8034	162.729	1.59637	0.479815
NM_001008801	ZNF468	128.266	98.3934	-0.383478	0.823651
NM_001008844	DSP	1517.84	2078.89	0.454106	0.00100721
NM_001008860	NIPA2	263.102	280.865	0.0950007	0.978939
NM_001008892	NIPA2	809.183	828.067	0.0327138	0.976751
NM_001008895	CUL4A	347.274	299.707	-0.212275	0.893776
NM_001008897	TCP1	1234.92	1553.06	0.330696	0.892796
NM_001008910	STK16	429.997	433.675	0.0106392	0.997163
NM_001008938	CKAP5	5257.44	3878.28	-0.438833	0.0197395
NM_001008949	ITPRIPL1	38.8203	16.7525	-1.2121	0.617257
NM_001009	RPS5	7233.3	9734.35	0.42857	6.52704e-11
NM_001009182	GEMIN2	66.1453	43.5337	-0.604202	0.74328
NM_001009183	GEMIN2	30.1351	21.4068	-0.489282	0.809493
NM_001009184	GRINA	2248.95	2688.3	0.257449	0.00063596
NM_001009186	CCT6A	157.702	120.808	-0.385885	0.674071
NM_001009552	PPP2CB	1848.05	1272.36	-0.537791	2.52838e-16
NM_001009555	SH3D19	234.786	171.587	-0.451334	0.264943
NM_001009566	CLSTN1	41.042	373.958	3.18761	0.285513
NM_001009568	SMPDL3B	228.732	70.0873	-1.70322	3.6972e-17
NM_001009570	CCT7	0	634.338	25.4867	1
NM_001009571	CADPS2	767.947	712.464	-0.107402	0.816724
NM_001009584	ARMCX6	249.88	202.261	-0.305103	0.93882
NM_001009608	SLX4IP	68.7655	45.3628	-0.597118	0.193139
NM_001009811	AZI1	7.8572	0	-5.33413	0.21066
NM_001009813	MEIS3	0.612569	5.68977	3.22035	0.166809
NM_001009814	VWA8	18.9215	26.2885	0.468149	0.641926
NM_001009877	BRD9	346.719	385.147	0.150454	0.804024
NM_001009880	KIAA0930	1304.82	1497.22	0.198102	0.702899
NM_001009881	ZCCHC11	1197.99	710.34	-0.75377	0.150529
NM_001009894	C12orf29	676.212	631.239	-0.0992884	0.460086
NM_001009899	KIAA2018	1478.07	1038.99	-0.50824	0.0687283
NM_001009905	B3GNTL1	77.1011	68.6751	-0.170436	0.788203
NM_001009921	VPS8	0	88.3402	9.04126	0.0528231
NM_001009923	TMEM230	70.0957	98.8667	0.496302	0.5424
NM_001009925	TMEM230	4629.4	5673.01	0.293124	0.0425832
NM_001009932	DNASE1L1	108.693	63.0352	-0.78653	0.146087
NM_001009933	DNASE1L1	38.1798	55.727	0.545894	0.941995
NM_001009934	DNASE1L1	16.2482	64.7302	1.99314	0.509615
NM_001009936	PHF19	375.903	407.676	0.114988	0.666969
NM_001009939	SEPT5	32.0124	49.2902	0.625978	0.723801
NM_001009941	ANKRD16	38.1856	70.43	0.880429	0.0347557
NM_001009944	PKD1	1005.25	970.906	-0.0501581	0.990727
NM_001009955	SSBP3	496.727	712.951	0.520702	0.0233352
NM_001009958	ZNF655	22.0915	79.042	1.83944	0.329079
NM_001009959	ERMN	20.9142	18.5245	-0.175087	0.978069
NM_001009960	ZNF655	1084.23	899.656	-0.268859	0.118126
NM_001009984	C20orf194	226.892	384.994	0.767672	2.76717e-07
NM_001009991	SYTL3	6.10339	2.41357	-1.33722	0.767479
NM_001009993	FAM168B	4755.09	3515.68	-0.435517	0.00209637
NM_001009996	DALRD3	166.711	234.812	0.493979	0.859858
NM_001009998	SSBP4	318.253	649.031	1.02723	0.000185296
NM_001009999	KDM1A	653.576	434.642	-0.588215	0.167797
NM_001010	RPS6	19705.6	22879.4	0.215402	0.246436
NM_001010000	ARHGAP28	1.25015	3.44549	1.47218	0.770305
NM_001010844	IRAK1BP1	24.9397	19.6822	-0.336269	0.576896
NM_001010845	ACSM2A	70.2054	47.3991	-0.568862	0.291024
NM_001010846	SHE	67.6106	93.8565	0.479999	0.0223755
NM_001010851	ZNF766	316.681	332.833	0.0715763	0.778099
NM_001010853	PM20D2	1606.87	1429.24	-0.168517	0.377034
NM_001010854	TTC7B	104.782	23.8559	-2.13074	3.70376e-14
NM_001010858	RNF187	1562.41	1708.22	0.127565	0.0406943
NM_001010860	SAMD15	14.7164	5.85905	-1.31473	0.355021
NM_001010861	LPPR5	26.8372	2.43343	-3.45788	0.0681906
NM_001010866	TMEM201	253.942	353.438	0.476193	0.0101723
NM_001010867	IBA57	285.629	295.801	0.0517336	0.824007
NM_001010868	C6orf163	86.3256	59.0174	-0.547921	0.263772
NM_001010870	TDRD6	9.39807	19.7179	1.06299	0.768947
NM_001010872	FAM83B	66.5957	48.224	-0.471411	0.214341
NM_001010874	TECRL	16.7348	33.2657	1.0088	0.111823
NM_001010875	SLC25A30	285.988	366.589	0.359247	0.0176654
NM_001010879	ZIK1	107.764	51.8075	-1.05313	2.51813e-05
NM_001010880	ZNF780A	34.2421	49.1815	0.522868	0.947343
NM_001010883	FAM102B	198.565	232.548	0.229546	0.590161
NM_001010887	ACER2	41.0652	39.0212	-0.0683807	0.96237
NM_001010888	ZC3H12B	36.4311	26.6046	-0.458791	0.490374
NM_001010891	MTX3	664.022	376.16	-0.819639	0.268964
NM_001010892	RSPH4A	7.51207	4.79952	-0.644145	0.950813
NM_001010893	SLC10A5	33.2287	18.6098	-0.839062	0.0976117
NM_001010895	ERCC6L2	187.723	152.681	-0.296489	0.599876
NM_001010897	SERP2	48.9091	27.7449	-0.813801	0.0235201
NM_001010903	C6orf222	0	73.2637	8.76946	5.60979e-12
NM_001010906	NUGGC	86.7059	84.2374	-0.0417865	0.953118
NM_001010909	MUC21	3.43644	6.3789	0.87132	0.716606
NM_001010911	CASC10	50.1607	32.5991	-0.615887	0.106882
NM_001010917	GOLGA7B	5.96462	54.7428	3.2178	1.02679e-05
NM_001010922	BCL2L15	50.7745	67.4349	0.406743	0.470237
NM_001010924	FAM171A1	748.202	983.028	0.394769	5.86189e-08
NM_001010927	TIAM2	27.5566	77.7919	1.49418	8.2252e-06
NM_001010935	RAP1A	59.6898	73.5889	0.302432	0.942886
NM_001010938	TNK2	53.6538	125.176	1.22168	0.541724
NM_001010942	RAP1B	3523.05	4766.84	0.436125	0.00304545
NM_001010972	ZYX	2471.91	2638.58	0.0942068	0.873603
NM_001010974	BCAS4	2.45029	8.44611	1.7862	0.685894
NM_001010980	NCMAP	83.0258	89.1786	0.106588	0.879217
NM_001010982	AFMID	550.731	664.876	0.271395	0.889355
NM_001010983	GLT8D1	42.3574	26.8281	-0.657505	0.83666
NM_001010984	SPRTN	93.4247	76.5547	-0.286655	0.94357
NM_001010989	HERPUD1	101.3	84.9292	-0.253878	0.971779
NM_001011	RPS7	9967.47	8260.86	-0.27103	0.112861
NM_001011516	PDLIM5	18.1764	10.3217	-0.817237	0.793068
NM_001011537	FYTTD1	389.275	500.898	0.362772	0.580001
NM_001011546	DSTN	155.026	120.129	-0.367413	0.48289
NM_001011547	SLC5A9	269.358	240.381	-0.164653	0.93698
NM_001011551	C1GALT1C1	565.507	581.218	0.0398463	0.882774
NM_001011552	SLC9A4	73.7576	65.175	-0.184658	0.753907
NM_001011553	SEPT7	2147.38	2029.03	-0.0819343	0.938504
NM_001011649	CDK5RAP2	619.158	349.84	-0.823425	0.281507
NM_001011655	TMEM44	25.2404	109.086	2.11177	0.472522
NM_001011657	ZMAT1	11.5834	12.345	0.10595	0.961269
NM_001011658	TRAPPC2	207.408	213.8	0.044402	0.988973
NM_001011663	PCGF6	436.775	468.81	0.103686	0.54149
NM_001011666	CREB5	415.911	562.485	0.435656	0.390828
NM_001011667	CHCHD7	117.93	87.926	-0.424282	0.742358
NM_001011668	CHCHD7	128.643	95.7071	-0.428156	0.511075
NM_001011669	CHCHD7	67.86	60.0375	-0.175807	0.874813
NM_001011699	HAUS8	96.7487	11.427	-3.07983	0.0771551
NM_001011703	MVB12B	10.8861	4.5508	-1.24798	0.352181
NM_001011708	OLA1	0.859111	353.943	8.65735	2.46448e-05
NM_001011713	NAA30	682.619	402.213	-0.762262	1.50244e-05
NM_001011720	XKR9	89.1382	100.289	0.170664	0.727073
NM_001011722	ARHGEF10L	1257.16	1913.28	0.605476	0.000179121
NM_001011724	HNRNPA1L2	85.0469	60.8909	-0.483387	0.713003
NM_001011725	HNRNPA1L2	232.732	142.745	-0.703654	0.0332922
NM_001011880	CLEC18B	15.0247	14.287	-0.073073	0.996663
NM_001012	RPS8	10942.5	11756.1	0.103401	0.692575
NM_001012241	MSL1	1310.35	1288.2	-0.0237445	0.906796
NM_001012267	CENPP	282.969	273.661	-0.0484559	0.891381
NM_001012270	BIRC5	192.174	70.1006	-1.45297	0.0399084
NM_001012271	BIRC5	614.831	483.137	-0.348189	0.303706
NM_001012300	MCRS1	865.498	919.655	0.0876236	0.844511
NM_001012302	ANO9	33.4469	439.152	3.71587	3.67867e-31
NM_001012320	ZNF302	588.218	320.823	-0.874923	0.227698
NM_001012321	RPSA	29109.3	38007	0.384791	2.88165e-14
NM_001012329	CTNNBIP1	695.657	935.884	0.427657	0.0537133
NM_001012339	DNAJC21	2145.77	1511.24	-0.506019	5.61424e-07
NM_001012361	WDR31	1.65649	24.2298	3.89845	0.103734
NM_001012409	SGOL1	536.773	460.09	-0.221843	0.581422
NM_001012410	SGOL1	489.637	321.415	-0.606869	0.000313309
NM_001012411	SGOL1	49.8758	53.4223	0.099393	0.923228
NM_001012413	SGOL1	114.389	158.697	0.467999	0.0663047
NM_001012414	TRIM61	26.0571	24.7193	-0.0870861	0.921729
NM_001012418	MYLK4	16.922	13.25	-0.355053	0.755542
NM_001012419_dup2		13.8653	19.7956	0.511862	0.930678
NM_001012426	FOXP4	1007.29	904.199	-0.15488	0.720454
NM_001012455	ZSCAN23	34.4635	21.1893	-0.698533	0.335331
NM_001012456	SEC61G	1647.36	2065.25	0.325967	0.613148
NM_001012478	U2AF2	3730.44	3470.67	-0.104425	0.570675
NM_001012506	CCDC66	184.91	96.3518	-0.940842	0.627671
NM_001012507	CENPW	394.189	482.097	0.289994	0.470424
NM_001012511	GOSR2	147.216	131.487	-0.164602	0.550928
NM_001012514	ITM2C	887.561	1020.7	0.201584	0.918496
NM_001012515	FECH	11.3325	25.0848	1.14656	0.875613
NM_001012516	ITM2C	8.23853	16.2041	0.97966	0.768861
NM_001012614	CTBP1	1715.6	1789.59	0.0611345	0.879563
NM_001012631	IL32	0	15.7749	6.55594	0.113228
NM_001012632	IL32	859.833	2707.19	1.65446	2.64538e-14
NM_001012633	IL32	27.0076	42.6223	0.659566	0.855967
NM_001012635	IL32	99.29	226.617	1.19042	0.712607
NM_001012636	IL32	39.4583	56.6932	0.521886	0.905967
NM_001012642	GRAMD2	18.6479	36.4712	0.965506	0.0511143
NM_001012643	MYPOP	247.441	385.698	0.638011	1.44556e-05
NM_001012659	ARGFX	154.837	177.483	0.194795	0.639496
NM_001012662	SLC3A2	530.727	259.746	-1.02976	0.000810118
NM_001012664	SLC3A2	60.0715	24.0459	-1.32042	0.671186
NM_001012706	C14orf182	22.4653	14.5021	-0.623548	0.467322
NM_001012716	C18orf56	20.3989	16.1832	-0.329176	0.632464
NM_001012718	IL32	37.2103	48.5457	0.383438	0.909084
NM_001012727	AGPAT2	206.979	353.655	0.771784	0.0467816
NM_001012729	DUXA	140.175	114.988	-0.283883	0.348311
NM_001012732	DCTD	0	140.156	9.70716	7.48642e-07
NM_001012751	ABI1	31.7918	0	-7.35138	0.226772
NM_001012752	ABI1	932.912	992.305	0.0895964	0.484267
NM_001012753	ZNF763	66.632	45.9674	-0.535511	0.0638953
NM_001012754	NHLRC3	139.735	259.752	0.894131	0.699336
NM_001012755	SLC25A53	79.739	79.2092	-0.0103033	0.999859
NM_001012756	ZNF260	118.64	183.319	0.627352	0.799665
NM_001012758	NUDT17	47.7694	48.3762	0.0195529	0.992976
NM_001012759	CTU2	500.267	276.879	-0.853005	2.75203e-12
NM_001012761	RGMB	178.976	114.643	-0.639453	0.000980456
NM_001012967	DDX60L	184.51	233.765	0.337448	0.0413351
NM_001012969	ADAL	40.3539	36.1541	-0.159516	0.791922
NM_001012978	BEX5	4.31857	21.7254	2.35367	7.59497e-05
NM_001012979	TCEAL5	0	9.55831	5.8316	0.000220272
NM_001012981	ZKSCAN2	188.287	200.295	0.0900157	0.856117
NM_001012984	C16orf86	14.2462	9.25177	-0.621086	0.669659
NM_001012985	COA6	5.52074	34.8048	2.63839	0.00745801
NM_001012991	KNOP1	633.694	728.126	0.201204	0.0152612
NM_001012994	SNX30	926.448	1052.5	0.184313	0.4221
NM_001013	RPS9	8319.8	9081.83	0.126314	0.373317
NM_001013251	SLC3A2	1889.57	1326.28	-0.510517	0.00518887
NM_001013257	BCAM	1781.23	2211.33	0.311886	0.353883
NM_001013258	ZNF789	47.6596	64.5265	0.437783	0.368371
NM_001013399	CCNC	3610.61	2879	-0.326935	0.00787323
NM_001013406	KRIT1	94.2638	104.971	0.15451	0.978889
NM_001013415	FBXW7	30.9583	84.3988	1.44617	0.833813
NM_001013437	SEH1L	611.497	424.752	-0.527055	0.000146463
NM_001013438	FXR1	2473.56	2729.99	0.142597	0.331965
NM_001013439	FXR1	163.53	177.956	0.119939	0.856209
NM_001013615	LURAP1	28.5082	34.0255	0.259276	0.650345
NM_001013619	HYKK	7.51691	4.65782	-0.689092	0.775193
NM_001013620	ALG10B	705.456	512.001	-0.461782	0.00860479
NM_001013628	DCAF12L2	47.0851	17.4459	-1.44296	0.00102307
NM_001013641	TMEM82	80.4155	198.849	1.30339	2.81298e-09
NM_001013642	TRNP1	1832.5	1794.29	-0.0308761	0.941983
NM_001013647	FAM227A	93.8392	144.676	0.621806	0.00938256
NM_001013649	C2orf68	1049.79	816.104	-0.364672	2.64201e-05
NM_001013657	GDPGP1	44.0376	90.4818	1.03158	5.56509e-05
NM_001013659	ZNF793	142.051	121.755	-0.224349	0.726816
NM_001013660	FRRS1	1066.67	607.951	-0.810538	0.00440744
NM_001013663	PTRHD1	259.47	226.096	-0.199617	0.280016
NM_001013672	C17orf97	13.8544	18.6979	0.431625	0.715279
NM_001013690	FIGNL2	373.795	745.768	0.999764	9.82829e-35
NM_001013694	SRRD	429.952	565.395	0.395836	0.00134248
NM_001013699	H3F3C	6.56462	6.05931	-0.136573	0.947169
NM_001013703	EIF2AK4	711.155	600.094	-0.244233	0.193264
NM_001013706	PLIN5	108.282	180.982	0.742435	0.0818627
NM_001013734	RFPL4B	443.605	500.675	0.176295	0.348669
NM_001013742	DGKK	300.488	245.055	-0.293386	0.713684
NM_001013746	ZNF107	232.124	120.694	-0.943406	0.753871
NM_001013836	MAD1L1	159.848	334.931	1.06691	0.368948
NM_001013837	MAD1L1	702.649	536.574	-0.388979	1
NM_001013838	RLTPR	51.7607	30.8557	-0.756097	0.0158806
NM_001013839	EXOC7	400.985	111.022	-1.85258	0.526295
NM_001013841	STAP2	116.644	549.609	2.24025	1.45605e-47
NM_001013842	C8orf58	16.5649	27.6337	0.738849	0.947624
NM_001013843	SLTM	1092.31	1246.37	0.190374	0.804578
NM_001013845	CXorf40B	262.127	360.425	0.456203	0.00278526
NM_001013848	EXOC6	343.232	212.081	-0.694344	0.816599
NM_001014	RPS10	7161.54	5891.41	-0.281829	0.0101039
NM_001014279	ANXA2R	29.5068	23.8886	-0.305197	0.729917
NM_001014283	DCUN1D2	489.732	484.603	-0.0158123	0.991009
NM_001014286	SUPT20H	252.521	302.834	0.260927	0.778099
NM_001014342	FLG2	9.81711	13.4435	0.459102	0.627249
NM_001014380	KATNAL1	248.26	252.042	0.0217562	1
NM_001014431	AKT1	1681.92	920.582	-0.869909	2.03658e-18
NM_001014432	AKT1	1.32519	59.0032	5.49804	0.0602185
NM_001014433	CUTA	765.121	1019.48	0.41376	0.0301513
NM_001014436	DBNL	653.284	836.178	0.355988	0.252722
NM_001014437	CARS	16.8962	10.5281	-0.681126	0.938732
NM_001014440	ODF3B	1.55157	31.3586	4.36172	4.59476e-07
NM_001014442	C1QTNF9B-AS1	16.6137	28.9002	0.796501	0.0870802
NM_001014443	USP21	280.279	221.311	-0.341137	0.753461
NM_001014444	CRYM	11.4805	42.6312	1.888	0.000210601
NM_001014445	NLE1	24.7984	27.0094	0.12382	1
NM_001014449	DDX19B	94.8886	190.823	1.00634	0.360056
NM_001014763	ETFB	78.4881	146.728	0.898213	1.2286e-06
NM_001014764	EMC6	55.8021	94.3389	0.756627	0.352464
NM_001014765	FBXO44	34.0437	217.452	2.67682	7.30663e-05
NM_001014794	ILK	2523.03	1634.99	-0.625642	1.4868e-06
NM_001014795	ILK	93.6032	39.4217	-1.25257	0.0117713
NM_001014812	FAM96A	269.228	466.104	0.790842	0.0503042
NM_001014831	PAK4	134.257	152.419	0.181668	0.849957
NM_001014832	PAK4	499.235	701.6	0.491563	0.383143
NM_001014834	PAK4	154.485	476.63	1.62569	0.197299
NM_001014835	PAK4	242.381	337.31	0.475479	0.144689
NM_001014837	CUTA	41.8207	33.3051	-0.330779	0.813387
NM_001014838	CUTA	18.9187	17.5943	-0.107523	0.987158
NM_001014839	NCDN	371.641	233.247	-0.672356	0.605072
NM_001014840	CUTA	75.7524	128.548	0.758723	0.297904
NM_001014841	NCDN	187.986	576.37	1.6166	0.433921
NM_001014842	TM9SF1	355.985	209.918	-0.761099	0.00489268
NM_001014972	ZNF638	2981.91	3134.65	0.07205	0.948462
NM_001014975	CFH	243.424	717.179	1.55733	7.50056e-17
NM_001014979	C16orf93	16.5019	53.3951	1.69594	0.00230506
NM_001014980	FAM132A	11.5555	10.1281	-0.199774	0.924751
NM_001014985	GLTPD2	543.289	1029.03	0.920622	1.19852e-09
NM_001014986	FOLH1	30.1941	253.701	3.06679	5.37111e-05
NM_001014988	LAT	19.0774	30.9866	0.699929	0.944763
NM_001014989	LAT	18.2862	37.3801	1.03157	0.811042
NM_001014990	MRPL22	37.3653	65.0316	0.796675	0.380578
NM_001014999	SLX1A	111.118	275.431	1.31007	3.96271e-09
NM_001014999_dup1		111.118	275.431	1.31007	3.96271e-09
NM_001015	RPS11	12183	21295.9	0.805672	2.23061e-07
NM_001015000	SLX1A	21.2149	17.7504	-0.260797	0.904387
NM_001015000_dup1		21.2149	17.7504	-0.260797	0.904387
NM_001015001	CKMT1A	3.65598	24.0872	2.72339	4.71291e-05
NM_001015002	LLGL2	236.548	147.424	-0.684268	2.38086e-06
NM_001015045	FAM13A	267.466	735.846	1.45972	0.095971
NM_001015048	BAG5	360.783	341.499	-0.0791896	0.994759
NM_001015050	ALG1L	35.752	36.778	0.0386718	0.978646
NM_001015052	MPG	61.7326	72.7712	0.238285	0.953932
NM_001015053	HDAC5	1084.45	468.842	-1.2095	0.0155582
NM_001015054	MPG	395.309	423.671	0.0980106	0.792676
NM_001015055	RTKN	566.56	1197.27	1.08061	1.10538e-76
NM_001015056	RTKN	33.1232	15.427	-1.10171	0.85257
NM_001015072	UFSP1	16.37	16.1229	-0.00327627	1
NM_001015508	PURG	24.6257	0.342823	-6.02299	4.80139e-05
NM_001015877	PHF6	568.091	461.047	-0.301587	0.580057
NM_001015879	AURKC	11.3178	22.3779	0.980183	0.792962
NM_001015880	PAPSS2	211.756	729.396	1.78488	0.00595586
NM_001015881	TSC22D3	58.0267	101.15	0.802329	0.751903
NM_001015882	DNAJC25	272.507	397.756	0.54605	0.0482047
NM_001015885	RAE1	36.9439	20.3273	-0.862425	1
NM_001015891	AK6	6.04652	9.5143	0.652833	0.70202
NM_001015892	TAF9	41.3971	50.9239	0.298794	0.86612
NM_001016	RPS12	11072.3	17428	0.654415	2.15239e-07
NM_001017	RPS13	4262	3295.38	-0.371376	1.34588e-07
NM_001017364	C4BPB	70.0531	381.701	2.44578	0.0350346
NM_001017367	C4BPB	137.051	996.521	2.86229	0.0229038
NM_001017368	RFFL	2868.74	1626.93	-0.818015	5.01898e-10
NM_001017369	MSMO1	4383.14	3152.19	-0.47571	0.185535
NM_001017370	NHLRC3	134.648	77.3457	-0.798971	0.731931
NM_001017371	SP3	2378.9	1854.39	-0.359138	0.0331194
NM_001017388	TLR10	16.0504	6.51274	-1.30767	0.486144
NM_001017390_dup1		198.971	302.985	0.605645	0.0341423
NM_001017392	SUGP2	3102.77	2685.29	-0.20801	0.137105
NM_001017395	TMCC1	360.841	578.378	0.680054	0.0687283
NM_001017396	ZNF2	122.416	35.3063	-1.79315	0.3665
NM_001017405	MAEA	1944.24	1923.7	-0.0151663	0.983084
NM_001017408	GOPC	1940.34	1832.34	-0.0823253	0.780067
NM_001017416	USP1	2327.06	2265.69	-0.0381488	0.862947
NM_001017420	ESCO2	1017.71	724.249	-0.490036	0.0138467
NM_001017423	ALDH18A1	590.412	505.253	-0.224723	0.960627
NM_001017434	PGBD2	23.6066	31.22	0.401116	0.894429
NM_001017437	CCDC157	24.0104	26.3946	0.132187	0.906796
NM_001017524	SIRT3	123.303	135.029	0.130708	0.960844
NM_001017526	ARHGAP8	2.30092	10.1335	2.12086	0.320426
NM_001017528	PRR5	138.435	27.7687	-2.31714	0.490914
NM_001017529	PRR5	29.8527	199.884	2.74253	0.643712
NM_001017530	PRR5	86.9685	130.962	0.592002	0.210027
NM_001017534	CARD16	2.57532	11.9882	2.26809	0.0277043
NM_001017915	INPP5D	17.7522	0.689098	-4.66566	0.021012
NM_001017917	CYB561	5.29231	15.7568	1.60798	0.00720206
NM_001017919	RCCD1	321.038	457.736	0.511228	0.406389
NM_001017921	VMAC	69.3143	106.394	0.620148	0.0259684
NM_001017923	C14orf28	68.5931	64.067	-0.105553	0.814697
NM_001017926	ZHX1	60.8441	0	-8.28824	0.00606766
NM_001017927	C2orf76	85.5967	112.864	0.397283	0.243336
NM_001017928	CCDC58	1396.96	1345.46	-0.0544849	0.905719
NM_001017956	OS9	1038.31	578.269	-0.844385	0.769929
NM_001017957	OS9	291.336	66.9909	-2.1201	0.159005
NM_001017958	OS9	626.863	233.43	-1.42502	0.459872
NM_001017961	FAM78B	0	21.3533	6.99643	2.29106e-07
NM_001017962	P4HA1	450.133	772.18	0.777996	0.00321416
NM_001017963	HSP90AA1	20.9312	13.1378	-0.671081	0.886928
NM_001017964	YDJC	310.326	430.578	0.470538	0.0192116
NM_001017969	KIAA2026	390.342	365.95	-0.0926685	0.753316
NM_001017970	TMEM30B	45.8547	21.1764	-1.11108	0.00245884
NM_001017971	ATP6AP1L	18.4945	28.6911	0.644304	0.1582
NM_001017974	P4HA2	276.486	968.855	1.81221	3.50885e-25
NM_001017975	HFM1	37.1376	33.2451	-0.159063	0.783027
NM_001017977	DCAF6	1902.18	2046.58	0.10626	0.557185
NM_001017978	CXorf61	27.6636	26.5171	-0.0673109	0.978735
NM_001017979	RAB28	570.026	570.989	0.00163807	1
NM_001017980	VMA21	954.481	1233.71	0.368693	2.78193e-06
NM_001017981	RNF215	27.9282	93.0692	1.7367	4.46361e-09
NM_001017989	OPA3	78.5247	122.051	0.629329	0.0494506
NM_001017995	SH3PXD2B	681.255	776.673	0.189988	0.367841
NM_001017998	GNG10	762.827	614.434	-0.312413	0.670808
NM_001018	RPS15	7633.59	8058.81	0.0781238	0.842909
NM_001018003	SORBS3	1376.66	1298.8	-0.0846577	0.629755
NM_001018006	TPM1	929.749	1386.85	0.576678	7.87334e-05
NM_001018008	TPM1	49.51	90.3602	0.872924	0.000674708
NM_001018009	SH3BP5	32.2833	62.9228	0.964033	0.706326
NM_001018011	ZBTB16	66.3852	6.92204	-3.25831	0.0385433
NM_001018020	TPM1	48.9248	59.9054	0.291863	0.985757
NM_001018024	CMC4	78.2411	59.6295	-0.392077	0.291197
NM_001018025	MTCP1	66.3222	69.2697	0.0611223	0.936565
NM_001018037	VPS13A	674.776	537.303	-0.328718	0.83021
NM_001018038	VPS13A	267.881	130.081	-1.04057	0.0062386
NM_001018039	SFMBT2	26.4905	23.1591	-0.197566	0.841059
NM_001018050	POLR3H	300.698	169.341	-0.827792	0.552687
NM_001018052	POLR3H	32.9525	138.336	2.06708	0.173222
NM_001018053	PFKFB2	70.4518	146.446	1.05622	2.54943e-08
NM_001018054	LRP8	281.525	27.2729	-3.36615	0.00815766
NM_001018055	BRCC3	851.071	709.051	-0.261909	0.118421
NM_001018056	VLDLR	68.577	23.4293	-1.54903	0.799554
NM_001018057	DKK3	257.638	246.349	-0.0634292	0.941588
NM_001018060	AIFM3	2.76414	45.3897	3.99588	0.00186369
NM_001018067	SERBP1	2459.67	2062.14	-0.254375	0.442507
NM_001018068	SERBP1	1361.17	1446.83	0.0880789	0.964915
NM_001018069	SERBP1	7070.86	6868.63	-0.0418849	0.857441
NM_001018073	PCK2	95.3787	88.7189	-0.101025	0.931262
NM_001018076	NR3C1	920.313	660.67	-0.477187	0.0285775
NM_001018078	FPGS	419.968	503.619	0.261615	0.835599
NM_001018089	NARG2	288.347	447.635	0.634185	0.481035
NM_001018100	MYZAP	14.4778	117.426	3.01247	0.00359079
NM_001018104	FAHD1	23.4014	11.3838	-1.0398	0.660492
NM_001018109	PIR	1090.28	1410.99	0.372323	0.158845
NM_001018111	PODXL	108.154	54.6029	-0.983793	0.0737186
NM_001018112	FANCA	255.603	184.981	-0.46623	0.0262398
NM_001018113	FANCB	154.246	105.003	-0.555248	0.658807
NM_001018115	FANCD2	2781.34	2485.67	-0.16191	0.414327
NM_001018116	MURC	116.929	95.4296	-0.292684	0.243336
NM_001018136	NME1-NME2	56.6244	28.5429	-0.987011	0.336398
NM_001018137	NME2	8.08228	8.94597	0.150325	0.98813
NM_001018138	NME2	91.2806	105.71	0.211951	0.889042
NM_001018139	NME2	7457.09	8305.48	0.155349	0.284079
NM_001018159	NAE1	151.275	5.54381	-4.78334	0.000138569
NM_001018160	NAE1	1372.2	1230.03	-0.158055	0.538628
NM_001018161	PON2	986.108	474.169	-1.05579	4.89964e-08
NM_001018837	HAX1	108.707	444.939	2.03175	0.000474513
NM_001019	RPS15A	41.8396	22.6505	-0.884719	0.658475
NM_001020	RPS16	10559.5	12737.5	0.270474	0.113168
NM_001020658	PUM1	1198.52	1584.16	0.402332	0.321439
NM_001020818	MYADM	0	21.362	6.99333	1
NM_001020819	MYADM	58.1939	183.201	1.65444	0.753237
NM_001020820	MYADM	358.043	616.943	0.785136	0.0159047
NM_001020821	MYADM	7.35081	68.6506	3.22333	0.368089
NM_001021	RPS17	3217.56	3730.19	0.213155	0.2477
NM_001021_dup1		3217.56	3730.19	0.213155	0.2477
NM_001022	RPS19	6772.04	10061.2	0.571042	0.000322261
NM_001023	RPS20	5941.71	6363.13	0.0987654	0.753316
NM_001023560	ZSCAN26	53.1394	7.09736	-2.90619	0.128784
NM_001023561	ZNF749	217.882	169.768	-0.357581	0.0540261
NM_001023563	ZNF805	111.922	221.984	0.988028	0.791951
NM_001023570	IQCB1	433.539	572.794	0.403362	0.0445444
NM_001023571	IQCB1	70.2901	91.6221	0.381109	0.82315
NM_001023587	ABCC5	116.6	67.4381	-0.787058	0.0101721
NM_001024	RPS21	2542.73	3534.57	0.475083	0.0164298
NM_001024024	GCH1	92.5829	83.6653	-0.148621	0.924989
NM_001024071	GCH1	13.7705	98.0281	2.83353	0.296005
NM_001024074	HNMT	53.4422	67.1205	0.324531	0.60623
NM_001024075	HNMT	12.5868	11.2663	-0.164432	0.915663
NM_001024210	S100A13	11.3061	17.703	0.643922	0.786242
NM_001024211	S100A13	127.317	121.41	-0.069022	0.977844
NM_001024212	S100A13	10.8138	31.2454	1.5334	0.669364
NM_001024213	S100A13	206.152	107.142	-0.944803	0.019256
NM_001024215	FBLIM1	25.7444	52.3295	1.01488	0.220271
NM_001024216	FBLIM1	715.237	1554.46	1.11932	7.30406e-07
NM_001024226	ARF1	14.5771	37.668	1.37132	0.822488
NM_001024227	ARF1	28.8884	33.0214	0.192748	0.996959
NM_001024228	ARF1	28.8924	7.39175	-1.96846	0.696256
NM_001024382	HMBS	392.256	472.291	0.267681	0.562509
NM_001024401	SBK1	46.3933	69.5834	0.578259	0.0486649
NM_001024457_dup1		7.3361	47.7974	2.69357	0.134291
NM_001024465	SOD2	524.969	1978.51	1.91394	0.000280122
NM_001024466	SOD2	209.074	874.083	2.06352	3.48373e-06
NM_001024593	MSS51	56.658	54.151	-0.0647985	0.929704
NM_001024594	C1orf53	54.4179	39.6473	-0.465506	0.335433
NM_001024596	ZNF772	73.3908	0	-8.5584	0.0184361
NM_001024599	HIST2H2BF	115.031	70.695	-0.703055	0.272016
NM_001024601	C1orf227	4.95127	5.97205	0.288141	0.875828
NM_001024611	LRRC66	6.29791	181.02	4.83406	5.29752e-30
NM_001024628	NRP1	50.2323	62.0939	0.304581	0.911805
NM_001024629	NRP1	10.4511	11.5221	0.140129	0.986711
NM_001024647	RAB3IP	275.353	211.309	-0.381976	0.605631
NM_001024649	CANX	21227.2	20470.7	-0.0523117	0.841192
NM_001024660	KALRN	21.0419	19.1756	-0.13481	0.967099
NM_001024662	RPL6	980.642	708.824	-0.468707	2.88854e-06
NM_001024666	SH3KBP1	729.555	266.118	-1.45469	0.135269
NM_001024674	LIN52	428.718	172.883	-1.30846	3.1793e-33
NM_001024675	ACTL10	6.58477	7.99283	0.28133	0.852784
NM_001024678	LRRC24	32.7682	47.6235	0.526985	0.162864
NM_001024680	FBXO48	62.7889	44.6143	-0.494679	0.217912
NM_001024683	ZNF688	47.497	67.0991	0.492945	0.153709
NM_001024732	MECR	141.016	118.658	-0.249058	0.783483
NM_001024736	CD276	1796.13	1163.16	-0.626672	0.168156
NM_001024807	APLP1	1.53142	10.3261	2.75615	0.406808
NM_001024808	BCL7A	272.177	242.125	-0.165285	0.546694
NM_001024809	RARA	78.0479	161.284	1.04968	9.4203e-07
NM_001024843	TNRC6B	0	155.48	23.8241	4.66423e-23
NM_001024844	CD82	14.0614	14.8621	0.0808498	0.986621
NM_001024845	SLC6A9	134.218	95.2224	-0.494466	0.698103
NM_001024847	TGFBR2	1225.51	678.292	-0.853659	0.106973
NM_001024855	ZNF197	444.103	473.801	0.0942121	0.531276
NM_001024912	CEACAM1	424.84	748.757	0.817862	0.00219738
NM_001024916	CBWD5	201.241	137.723	-0.547482	0.508316
NM_001024921	RPL9	1010.39	1106.99	0.131181	0.473433
NM_001024924	EXOC1	205.532	212.024	0.0458937	0.983084
NM_001024934	WASF1	260.288	365.452	0.48921	0.721654
NM_001024935	WASF1	218.694	147.508	-0.568471	0.490447
NM_001024936	WASF1	537.827	1072.72	0.996547	8.11712e-05
NM_001024937	MINK1	505.882	545.642	0.109274	0.98801
NM_001024939	SLC2A11	119.485	76.7393	-0.638302	0.784234
NM_001024940	TRIM17	10.9201	15.8458	0.540966	0.881296
NM_001024944	ASL	38.8089	28.664	-0.431743	0.695248
NM_001024946	ASL	941.275	889.291	-0.0815378	0.911646
NM_001024947	YIPF5	6.48198	8.93666	0.463368	0.963723
NM_001024948	FNBP1L	1158.26	1081.33	-0.0987023	0.849347
NM_001024956	SC5D	174.965	140.815	-0.313419	0.988933
NM_001024957	BRMS1	102.38	126.762	0.308928	0.914905
NM_001024959	ARPC4	13.9733	16.4933	0.240143	0.988461
NM_001024960	ARPC4	945.037	926.271	-0.0289305	0.996282
NM_001025	RPS23	8932.35	7198.62	-0.31144	0.0172681
NM_001025070	RPS14	200.267	118.427	-0.757653	0.0011723
NM_001025071	RPS14	515.272	325.188	-0.664463	0.000563528
NM_001025089	CELF4	10.813	12.5048	0.195325	0.88629
NM_001025091	ABCF1	2942.56	2495.05	-0.237761	0.0977593
NM_001025092	MBP	6.24376	23.1607	1.88842	0.307337
NM_001025100	MBP	208.072	98.9685	-1.0701	0.00163575
NM_001025107	ADAR	6874.6	5569.37	-0.303697	0.422591
NM_001025108	AFF3	594.233	270.676	-1.13446	0.56621
NM_001025160	CD97	48.6488	260.617	2.4201	0.290401
NM_001025161	CYP2D6	10.2553	38.128	1.88955	0.00331829
NM_001025194	CES1	30.2713	1810.37	5.90034	5.72109e-11
NM_001025195	CES1	3.85736	502.506	7.01272	9.6508e-17
NM_001025203	U2AF1	893.457	876.606	-0.0279857	0.974021
NM_001025204	U2AF1	113.267	66.1094	-0.777161	0.274595
NM_001025205	AP2M1	5611.46	4710.23	-0.252287	0.00134017
NM_001025236	TSPAN4	73.2197	16.6211	-2.13907	0.764763
NM_001025237	TSPAN4	119.003	58.3907	-1.02755	0.559622
NM_001025238	TSPAN4	169.701	196.726	0.213736	0.953165
NM_001025239	TSPAN4	56.0241	61.4485	0.13302	0.987164
NM_001025242	IRAK1	204.62	93.5906	-1.12839	1
NM_001025243	IRAK1	385.721	353.313	-0.126686	0.983271
NM_001025247	TAF5L	229.241	203.934	-0.168024	0.60204
NM_001025248	DUT	67.0554	172.438	1.36988	9.25911e-05
NM_001025249	DUT	470.357	166.37	-1.49887	0.0992616
NM_001025252	TPD52	0	63.0163	8.55373	8.79589e-09
NM_001025253	TPD52	7.3508	38.5584	2.39141	0.62389
NM_001025266	C3orf70	332.683	479.889	0.529705	0.0332922
NM_001025300	RAB12	3373.6	3443.27	0.0294596	0.994545
NM_001025356	ANO6	2323.61	1410.8	-0.719811	0.498288
NM_001025357	AARD	6.94793	6.359	-0.154151	0.947052
NM_001025366	VEGFA	40.0156	97.9296	1.29479	0.255068
NM_001025368	VEGFA	368.612	810.654	1.13583	0.00407318
NM_001025370	VEGFA	421.452	664.77	0.658767	0.0469385
NM_001025433	NQO1	401.431	192.765	-1.05748	0.000484915
NM_001025434	NQO1	820.44	366.607	-1.16218	2.14311e-06
NM_001025436	SPAG16	127.305	198.948	0.639449	0.000211507
NM_001025579	NDEL1	164.672	150.343	-0.131378	0.944471
NM_001025580	AMMECR1	150.26	207.856	0.467193	0.795031
NM_001025593	ARFIP1	34.0736	146.453	2.10445	0.620267
NM_001025595	ARFIP1	721.803	428.311	-0.752239	0.000330627
NM_001025596	CELF1	419.732	337.055	-0.316144	0.768149
NM_001025603	RFX5	771.164	1122.64	0.541739	0.0344747
NM_001025616	ARHGAP24	39.106	61.3547	0.650874	0.526523
NM_001025778	VRK3	79.4591	115.678	0.542596	0.49877
NM_001025780	ABHD17B	615.045	409.382	-0.586358	2.5231e-09
NM_001025930	TTLL3	4.42262	13.4201	1.59092	0.651207
NM_001026	RPS24	13290	12257.7	-0.116695	0.755639
NM_001026383	CCDC7	6.07352	6.35816	0.0590593	1
NM_001028	RPS25	4291.49	4976.11	0.213415	0.440556
NM_001029	RPS26	6009.1	5292.28	-0.183445	0.341316
NM_001029835	CCM2	61.7823	63.4922	0.0391156	1
NM_001029839	TCAIM	0	10.1145	5.91617	0.00309876
NM_001029840	TCAIM	424.176	786.506	0.891052	8.10718e-25
NM_001029858	SLC35F1	20.0663	24.8784	0.324801	0.655625
NM_001029859	KCTD21	403.621	413.309	0.0335943	0.924933
NM_001029860	FBXO43	141.56	25.1322	-2.49576	0.225382
NM_001029863	C6orf120	1612.62	1501.18	-0.102976	0.36779
NM_001029864	KIAA1755	5.61875	6.486	0.210312	0.939212
NM_001029869	PLAC8L1	11.3957	10.6209	-0.112149	0.980419
NM_001029870	SOWAHB	91.1061	91.3158	0.00210797	1
NM_001029874	REP15	41.4119	48.4996	0.2353	0.684038
NM_001029882	AHDC1	290.296	246.257	-0.236093	0.232031
NM_001029884	PLEKHG1	166.544	712.255	2.09688	1.34452e-28
NM_001029885	GLTPD1	313.914	562.712	0.841931	2.1968e-10
NM_001029896	WDR45	814.629	960.318	0.238079	0.016803
NM_001029939	ZFAT	109.482	137.87	0.336159	0.447642
NM_001029954	CDNF	13.785	23.3281	0.7663	0.141056
NM_001029955	DCAF4L1	20.0857	20.9216	0.0629018	0.980766
NM_001029989	KIAA0101	95.9298	158.269	0.721546	0.0163493
NM_001029991	METTL17	733.558	826.827	0.173138	0.736554
NM_001029997	ZNF181	175.688	129.599	-0.438595	0.885006
NM_001029998	SLC10A7	783.472	502.745	-0.638864	0.00106929
NM_001030	RPS27	12204.9	13028.6	0.0941795	0.711402
NM_001030001	RPS29	82.0261	36.7386	-1.16066	0.000213098
NM_001030002	GRB7	9.1824	16.5297	0.850457	0.854974
NM_001030003	HNF4A	1306.35	2431.37	0.896398	0.067479
NM_001030004	HNF4A	112.489	87.0771	-0.370194	0.444337
NM_001030006	AP2B1	1991.11	2264.63	0.185797	0.718721
NM_001030007	AP1G1	750.571	1124.94	0.583464	0.299149
NM_001030009	RPS15A	9028.98	10670.5	0.240946	0.193437
NM_001030010	ALDH3B1	94.2262	269.953	1.51829	0.436781
NM_001030018	APRT	388.83	235.541	-0.725247	0.00163247
NM_001030055	ARHGAP5	23731.1	15816.4	-0.58531	3.46456e-07
NM_001030060	SAMD5	58.5025	69.4202	0.245028	0.619331
NM_001030272	ARNTL	50.4537	59.9583	0.249078	0.94357
NM_001030287	ATF3	41.7247	93.9569	1.17057	0.558532
NM_001030312	CERKL	19.6503	13.7094	-0.51628	0.735137
NM_001031	RPS28	3478.03	4241.65	0.286205	0.230905
NM_001031617	COX19	740.77	784.623	0.0818799	0.515428
NM_001031623	ZNF451	1017.84	816.483	-0.317179	0.110152
NM_001031628	SMAGP	395.124	368.752	-0.0989541	0.915618
NM_001031665	ZNF816	31.3571	10.042	-1.64234	1
NM_001031672	CYB5RL	198.13	155.941	-0.341751	0.137738
NM_001031677	RAB24	177.54	129.732	-0.452888	0.598649
NM_001031679	MSRB3	35.7981	0	-7.52277	0.109678
NM_001031681	CTNS	53.3409	45.8051	-0.219499	0.981602
NM_001031683	IFIT3	50.6183	72.8955	0.525753	0.847131
NM_001031684	SRSF7	3181.62	2842.41	-0.162785	0.252271
NM_001031685	TP53BP2	1350.02	2021.25	0.581951	0.000281922
NM_001031689	PLAA	1468.78	1290.85	-0.186046	0.108788
NM_001031692	LRRC17	14.6932	3.88502	-1.93186	0.0242619
NM_001031693	HHLA3	100.795	176.829	0.810154	0.152303
NM_001031694	SCMH1	254.063	226.511	-0.165727	0.898668
NM_001031696	PLD3	1507.1	1628.08	0.111134	0.797803
NM_001031698	PRPF40B	83.6263	175.638	1.0718	1.95589e-09
NM_001031701	NT5DC3	830.383	773.881	-0.100888	0.677429
NM_001031703	ELP6	859.176	907.347	0.0791131	0.499719
NM_001031709	RNLS	39.7873	47.3723	0.256187	0.58593
NM_001031710	KLHL7	643.195	647.164	0.00871306	0.997908
NM_001031711	ERGIC1	4842.32	4152.73	-0.221477	0.139691
NM_001031712	TRMT11	497.473	561.883	0.176509	0.0474791
NM_001031713	MCUR1	1334.19	1166.93	-0.191866	0.000494101
NM_001031714	INF2	741.029	704.312	-0.0739892	0.813387
NM_001031715	IQCH	10.2998	19.5814	0.925657	0.655688
NM_001031716	NABP1	396.971	276.852	-0.521217	0.101187
NM_001031717	CRELD1	172.833	365.978	1.08099	0.00275692
NM_001031719	DHRS12	20.994	16.3949	-0.355393	0.742314
NM_001031720	GSTCD	753.574	502.473	-0.58405	0.0387407
NM_001031721	ZNF613	101.157	23.7411	-2.08818	0.0493838
NM_001031722	ATAT1	28.5888	65.0709	1.18895	0.0693593
NM_001031723	DNAJB14	568.379	381.443	-0.575216	0.544947
NM_001031725	DDX59	369.444	420.705	0.186751	0.0916552
NM_001031726	C19orf12	61.7718	32.5682	-0.923539	0.816679
NM_001031727	MRI1	894.81	952.55	0.0886244	0.722191
NM_001031732	YTHDC1	2395.89	2387.8	-0.00496257	1
NM_001031733	CALML4	97.5021	493.064	2.33617	0.000111652
NM_001031734	FDX1L	288.255	280.493	-0.0421359	0.929877
NM_001031735	IZUMO4	4.86097	4.82714	0.000537672	1
NM_001031737	CCDC78	5.89516	9.9478	0.770652	0.365396
NM_001031738	TMEM150A	454.069	325.878	-0.477805	0.00199153
NM_001031739	ASB9	76.1632	120.511	0.664173	0.353883
NM_001031740	MANEAL	68.3016	55.3013	-0.303388	0.909443
NM_001031743	C6orf165	9.87273	9.84423	0.00634393	1
NM_001031745	RIBC1	2.21131	11.6031	2.35466	0.248942
NM_001031746	VSTM4	7.44675	18.8673	1.3559	0.0255917
NM_001031800	TIPRL	23.2409	7.713	-1.58474	0.0239443
NM_001031801	LIMK2	62.4244	164.467	1.38859	1.63011e-15
NM_001031803	LLGL2	723.38	1060.87	0.552857	0.12658
NM_001031804	MAF	441.096	1342.01	1.60609	7.48258e-85
NM_001031806	ALDH3A2	423.928	599.626	0.499835	0.254004
NM_001031812	CSNK1G3	118.28	108.057	-0.130516	0.992175
NM_001031827	BOLA2	114.277	140.444	0.294235	0.319763
NM_001031827_dup1		114.277	140.444	0.294235	0.319763
NM_001031835	PHKB	1616.39	1060.5	-0.607605	0.000245769
NM_001031847	CPT1A	6.75142	5.7796	-0.232503	0.967542
NM_001031849	MASP1	1095.24	1052.66	-0.0576752	0.772373
NM_001031855	LONRF3	95.0737	79.4767	-0.260891	0.714556
NM_001032	RPS29	3454.18	3326.16	-0.054771	0.797725
NM_001032221	STXBP1	1014.66	355.162	-1.51151	3.06993e-93
NM_001032279	RCE1	344.414	411.093	0.255011	0.815268
NM_001032281	TFPI	497.214	591.825	0.252326	0.265009
NM_001032282	KLF10	80.4863	39.3407	-1.03225	0.63847
NM_001032283	TMPO	6535.25	4559.41	-0.519268	0.00127778
NM_001032284	TMPO	235.581	480.866	1.02878	0.0652162
NM_001032287	NR2C1	76.9592	78.2074	0.0238486	1
NM_001032288	UBE2V1	978.072	1986.13	1.02189	0.29666
NM_001032291	PSRC1	277.234	173.981	-0.672577	0.797418
NM_001032292	ZNF174	28.6033	47.6044	0.733214	0.262636
NM_001032293	ZNF207	3704.25	3388.13	-0.129085	0.087607
NM_001032295	SERPING1	2126.62	4151.53	0.965615	1.47641e-53
NM_001032296	STK24	353.509	113.28	-1.6418	0.408768
NM_001032363	MINOS1	944.635	1054.28	0.158076	0.445364
NM_001032364	GGT1	68.8492	439.275	2.67441	0.00144908
NM_001032365	GGT1	0	324.317	10.9174	0.0144034
NM_001032367	SPINT1	49.9955	787.628	3.99025	3.68276e-151
NM_001032373	ZNF226	206.777	320.513	0.632515	0.341521
NM_001032374	ZNF226	17.845	14.7587	-0.272652	0.941917
NM_001032381	PQBP1	81.4985	263.801	1.69521	0.634514
NM_001032382	PQBP1	569.29	627.132	0.139771	0.790265
NM_001032383	PQBP1	142.943	156.337	0.128199	0.930984
NM_001032384	PQBP1	1634.44	1401.74	-0.221821	0.669625
NM_001032386	SUOX	158.398	176.553	0.156864	0.930771
NM_001032387	SUOX	300.552	477.233	0.665631	0.0603208
NM_001032391	LCMT1	5.88674	13.0045	1.13641	0.662885
NM_001032392	PLGLB1	28.9021	10.6275	-1.44106	0.6626
NM_001032392_dup1		34.4044	46.9216	0.441577	0.682453
NM_001032393	HNRNPH2	4.90054	8.656	0.820308	0.926411
NM_001032394	GPR126	2877.83	5126.41	0.833152	5.18679e-09
NM_001032395	GPR126	326.423	666.032	1.0283	0.000521826
NM_001032409	OAS1	7.39472	25.5447	1.79108	0.655428
NM_001032410	USP16	43.1194	105.865	1.29507	0.171263
NM_001032730	USP48	275.103	310.786	0.180138	0.237113
NM_001032998	KYNU	2.59749	9.05233	1.79124	0.528343
NM_001032999	CBFA2T2	801.875	788.07	-0.0244404	0.942922
NM_001033	RRM1	3472.66	2229.73	-0.638964	0.00319011
NM_001033002	RPAIN	151.826	273.19	0.846183	0.109874
NM_001033024	FBXO7	468.062	1015.26	1.11656	0.024095
NM_001033025	EXTL2	677.361	409.534	-0.725109	3.43086e-05
NM_001033026	TMEM259	3112.51	3155.33	0.0196658	0.939488
NM_001033028	CYFIP1	215.48	393.788	0.869719	0.130012
NM_001033030	FAIM	36.7432	43.2866	0.235506	0.913047
NM_001033032	FAIM	71.1028	71.6503	0.0109748	1
NM_001033044	GLUL	1534.64	996.273	-0.622913	0.0529096
NM_001033047	NPNT	686.529	140.658	-2.28685	0.152381
NM_001033050	MTERFD3	169.954	237.598	0.483005	0.869003
NM_001033053	NLRP1	1048.26	996.013	-0.0736308	0.826345
NM_001033054	AIPL1	9.11494	13.2206	0.531584	0.631678
NM_001033056	GLUL	11779.3	11374.7	-0.050553	0.60172
NM_001033057	MAGI1	475.196	465.537	-0.0291681	0.945875
NM_001033081	MYCL	0	6.89098	5.36135	0.433159
NM_001033082	MYCL	11.1637	43.1886	1.95127	0.03355
NM_001033087	MACROD2	29.4165	1.10877	-4.76065	0.00977647
NM_001033088	NGRN	451.921	608.155	0.427681	0.522362
NM_001033113	ENTPD8	4.60184	33.9081	2.87381	0.232735
NM_001033117	SRGAP3	0	128.738	9.58434	0.0846613
NM_001033503	SAR1B	605.98	620.097	0.0333714	0.99772
NM_001033504	TMEM98	739.459	748.014	0.0168875	0.977559
NM_001033505	CSTF3	10.6401	80.4621	2.93522	8.08174e-07
NM_001033506	CSTF3	18.9737	30.5666	0.683648	0.432297
NM_001033518	WIPI2	4.46307	6.21569	0.480304	0.97254
NM_001033519	WIPI2	6.40083	19.0106	1.57194	0.85257
NM_001033520	WIPI2	498.171	534.242	0.100693	0.915863
NM_001033521	CSTF1	156.832	179.464	0.194561	0.962044
NM_001033522	CSTF1	735.162	417.352	-0.816692	0.693025
NM_001033549	BABAM1	677.775	614.447	-0.141584	0.905376
NM_001033551	TOM1L2	19.8962	181.05	3.18709	0.120501
NM_001033554	SPECC1	104.176	217.776	1.06324	0.575727
NM_001033555	SPECC1	807.199	1050.33	0.379941	0.0234631
NM_001033556	PPM1B	6.68681	20.0969	1.58213	0.49142
NM_001033557	PPM1B	34.0837	20.6185	-0.724693	0.326004
NM_001033560	DYX1C1	17.7105	16.4001	-0.106181	0.952223
NM_001033561	PHF12	1705.41	2151.76	0.335529	1.4759e-06
NM_001033564	FAM229B	99.9149	147.664	0.561428	0.0746132
NM_001033566	RHOT1	27.2592	105.562	1.95323	0.719683
NM_001033568	RHOT1	247.29	196.864	-0.326656	0.414404
NM_001033571	AMZ2	456.089	480.234	0.0743831	0.944763
NM_001033575	DUSP28	31.2828	28.6536	-0.119953	0.898668
NM_001033578	SGK3	66.9717	27.1382	-1.30215	0.633765
NM_001033580	MYO19	127.06	173.969	0.456553	0.165472
NM_001033582	PRKCZ	115.85	214.307	0.886138	0.244899
NM_001033583	ACOT9	114.031	142.083	0.316951	0.82315
NM_001033605	BBS9	36.2092	54.1106	0.579143	0.936141
NM_001033667	LY9	4.81652	5.10081	0.0684327	0.995723
NM_001033678	TRPT1	14.9264	59.0996	1.98317	0.639516
NM_001033714	NOP2	749.463	695.954	-0.106922	0.815545
NM_001033719	ZNF404	47.3172	58.0695	0.293912	0.599868
NM_001033723	ZNF704	677.118	642.604	-0.0748801	0.898439
NM_001033853	RPL3	22.1968	356.687	4.00689	0.404701
NM_001033855	DCLRE1C	135.758	43.2215	-1.65178	0.558532
NM_001033857	DCLRE1C	59.4513	38.3962	-0.630182	0.927641
NM_001033858	DCLRE1C	33.7438	16.5073	-1.03111	0.859707
NM_001033859	ACADVL	677.382	1129.33	0.737293	0.152688
NM_001033873	SMAGP	106.958	130.002	0.281282	0.981984
NM_001033925	TIAL1	1205.84	951.053	-0.342523	0.35887
NM_001033930	UBA52	459.162	504.43	0.135532	0.9841
NM_001034	RRM2	11032.7	6510.83	-0.760766	4.58816e-13
NM_001034023	DMAP1	81.4516	158.779	0.96248	0.814256
NM_001034024	DMAP1	466.722	567.898	0.284489	0.347994
NM_001034025	ERP29	76.0747	67.8711	-0.165907	0.928673
NM_001034077	HIST2H4B	50.2704	12.771	-1.97723	0.000183718
NM_001034077_dup1		50.2704	12.771	-1.97723	0.000183718
NM_001034116	EIF2B4	383.301	280.172	-0.451086	0.448924
NM_001034173	ALDH1L2	92.6486	0	-8.8948	0.00104441
NM_001034194	EXOSC9	250.248	191.709	-0.384228	0.534608
NM_001034833	NHP2	25.7072	15.8732	-0.692993	0.411049
NM_001034841	ITPRIPL2	35.4358	56.1874	0.665035	0.860874
NM_001034852	SMOC1	227.827	45.939	-2.30933	2.19735e-05
NM_001034853	RPGR	17.6549	14.6308	-0.260078	0.861631
NM_001034954	SORBS1	14.4843	36.0482	1.31539	0.143173
NM_001034955	SORBS1	67.4735	119.164	0.81926	0.280682
NM_001034956	SORBS1	2.14398	26.7022	3.6394	0.244678
NM_001034957	SORBS1	231.256	822.127	1.83034	0.0376198
NM_001034996	RPL14	293.135	430.434	0.554231	0.463201
NM_001035005	C18orf32	45.4418	108.298	1.25414	0.376367
NM_001035006	RPL17	7814.66	10616.6	0.441999	0.0200567
NM_001035223	RGL3	124.26	266.191	1.09881	0.350412
NM_001035235	SRA1	21.6256	10.8934	-0.983901	0.45867
NM_001035254	FAM102A	210.531	261.707	0.314736	0.700125
NM_001035258	RPL38	3549.24	4489.78	0.339013	0.198974
NM_001035267	RPL41	120.174	73.1172	-0.715285	0.270072
NM_001035505	BOLA3	65.6768	34.2775	-0.941712	0.202939
NM_001035507	AGBL5	495.954	396.997	-0.320365	0.0878962
NM_001035511	SDHC	202.526	399.431	0.979156	0.00222529
NM_001035512	SDHC	29.6507	0	-7.25153	0.0859653
NM_001035513	SDHC	229.287	386.493	0.753175	0.917711
NM_001035521	GTF3C2	2224.08	1895.41	-0.23037	0.0838894
NM_001035534	FAM129B	1118.62	1295.43	0.210944	0.24739
NM_001036645	HHLA3	70.7434	72.533	0.0381244	0.998004
NM_001036646	HHLA3	33.6999	37.8998	0.168154	0.991314
NM_001037	SCN1B	21.1184	68.2521	1.68546	4.21182e-10
NM_001037125	UNKL	9.24	21.7893	1.24946	0.0680636
NM_001037126	EXOC4	7.55293	10.6862	0.501885	0.914464
NM_001037131	AGAP1	407.872	146.955	-1.47303	0.441569
NM_001037132	NRCAM	154.692	127.635	-0.276983	0.89335
NM_001037144	CNTROB	179.147	364.208	1.02206	0.0787055
NM_001037161	ACOT1	113.73	35.2732	-1.69183	0.000636302
NM_001037163	FAM220A	428.606	573.977	0.423306	6.02651e-07
NM_001037164	ARL4A	898.105	565.018	-0.668902	0.199268
NM_001037165	FOXK1	1328.94	1385.45	0.0595191	0.414421
NM_001037171	ACOT9	127.442	159.731	0.326304	0.756354
NM_001037172	ACPL2	134.329	217.072	0.692313	0.696966
NM_001037174	ARL5A	182.412	148.419	-0.29702	0.932732
NM_001037175	SUSD4	18.9647	2.77624	-2.75917	0.00202403
NM_001037232	ZNF829	44.4205	0	-7.83419	6.36357e-05
NM_001037277	GGPS1	622.489	758.917	0.283681	0.0706981
NM_001037283	EIF3B	6303.28	5978.64	-0.0762473	0.523339
NM_001037290	BCO2	0	40.2647	7.9076	0.0855063
NM_001037293	PALM2	42.836	52.9078	0.304357	0.977303
NM_001037304	THYN1	118.928	122.149	0.0373604	0.993135
NM_001037305	THYN1	321.695	466.789	0.537193	0.274657
NM_001037328	STAU1	424.886	462.645	0.123386	0.936776
NM_001037330	TRIM16L	73.08	67.3751	-0.110328	0.801601
NM_001037333	CYFIP2	49.5979	15.8536	-1.64581	0.000402375
NM_001037334	USP14	201.306	176.235	-0.191568	0.912468
NM_001037335	HELZ2	328.706	560.673	0.770081	0.0247899
NM_001037340	PDE4B	55.5003	51.046	-0.115619	0.933368
NM_001037343	CDKL5	75.9543	112.99	0.573281	0.362828
NM_001037442	RUFY3	1040.18	724.675	-0.522177	5.51659e-16
NM_001037494	DYNLL1	4.07891	17.7472	2.111	0.221726
NM_001037495	DYNLL1	231.423	176.152	-0.394688	0.601974
NM_001037501	NBPF8	439.535	327.327	-0.423961	0.314015
NM_001037533	GON4L	1705.79	1288.34	-0.404233	0.00534016
NM_001037536	SCML1	11.4889	1.3782	-3.02551	0.00818463
NM_001037537	PHYH	126.251	39.692	-1.66898	0.0535318
NM_001037553	AGPAT3	730.898	2096.49	1.52044	2.86112e-12
NM_001037582	SCD5	47.8555	55.7391	0.216321	0.697532
NM_001037633	SIL1	20.765	0	-6.73685	0.16894
NM_001037637	BTF3	356.685	255.126	-0.482973	0.00292527
NM_001037639	PARL	417.102	418.105	0.00204839	1
NM_001037663	EEF1B2	31.6558	16.6211	-0.928957	0.880995
NM_001037666	GATSL3	7.3737	55.5126	2.88732	2.48216e-09
NM_001037675	NBPF9	983.177	858.072	-0.19631	0.928489
NM_001037738	NPM1	6844.39	7186.35	0.070134	0.389022
NM_001037763	COL28A1	94.0584	137.229	0.547794	0.0277525
NM_001037806	NCKAP5L	691.089	703.945	0.0243635	0.927672
NM_001037811	HSD17B10	29.1952	51.278	0.808358	0.723894
NM_001037813	ZNF284	63.462	79.2201	0.31582	0.320957
NM_001037872	REV1	282.823	374.074	0.403357	0.953118
NM_001037954	DIXDC1	444.655	295.636	-0.588922	0.290941
NM_001037984	SLC38A10	1875.78	2715.81	0.534478	3.06885e-16
NM_001038	SCNN1A	30.0414	8.65688	-1.79351	0.675511
NM_001038603	MARVELD2	302.318	266.922	-0.178078	0.826654
NM_001038618	NARF	28.4599	10.1075	-1.4942	0.567921
NM_001038628	B3GALNT1	77.8492	25.5657	-1.60496	0.328696
NM_001038702	CDC42SE2	604.538	886.916	0.553973	0.0117419
NM_001038707	CDC42SE1	183.186	131.631	-0.478731	0.486763
NM_001039	SCNN1G	6.2882	5.68635	-0.158886	0.943011
NM_001039083	ARL17B	55.6503	86.1116	0.633674	0.178091
NM_001039111	TRIM71	860.524	530.777	-0.696793	0.179251
NM_001039127	ZNF718	364.317	233.968	-0.637345	5.89017e-05
NM_001039131	ALOX15B	5.45896	12.2163	1.16011	0.617058
NM_001039132	ICAM4	34.2629	55.1495	0.685624	0.732403
NM_001039140	C20orf27	26.5026	23.5924	-0.16362	0.943011
NM_001039141	TRIOBP	51.5631	113.542	1.14416	0.0218343
NM_001039178	ATP5J2	113.798	171.995	0.592581	0.0596278
NM_001039182	BOLA2B	114.277	140.444	0.294235	0.319763
NM_001039182_dup1		114.277	140.444	0.294235	0.319763
NM_001039199	TTPAL	542.682	540.635	-0.00542544	1
NM_001039211	ATAD3C	257.479	452.348	0.812405	0.0554459
NM_001039348	EFEMP1	0	89.4436	9.05914	0.0433858
NM_001039349	EFEMP1	614.325	2830.81	2.20552	6.4602e-153
NM_001039355	SLC25A29	117.118	143.932	0.294222	0.360857
NM_001039366	ATP6V1E1	38.9732	226.412	2.53827	0.461186
NM_001039367	ATP6V1E1	4.42262	6.54814	0.561099	0.943261
NM_001039372	HEPACAM2	103.363	187.843	0.862286	0.679738
NM_001039374	KIAA1984	234.857	921.26	1.97205	6.42403e-06
NM_001039375	NDUFAF5	47.5387	45.7429	-0.055201	0.998951
NM_001039380	C10orf25	52.8752	39.2544	-0.433948	0.3863
NM_001039395	SPATA6L	37.0917	38.5696	0.0556878	0.961048
NM_001039396	MPEG1	7.66342	9.52476	0.323295	0.772537
NM_001039457	ATP6V0B	154.609	206.013	0.413983	0.899427
NM_001039465	SRSF5	939.735	626.432	-0.58463	0.00060511
NM_001039467	RGS19	88.0245	100.87	0.196812	0.901609
NM_001039469	MARK2	46.84	38.7828	-0.272479	0.982927
NM_001039477	THEMIS2	3.59338	8.20689	1.18195	0.822813
NM_001039479	AREL1	1199.38	570.949	-1.07021	1.64514e-05
NM_001039481	ETNK1	8.45235	8.07652	-0.0654785	0.991052
NM_001039490	CD151	801.34	1556.65	0.9578	0.00379496
NM_001039492	FHL2	5.30403	0	-4.76915	0.390247
NM_001039503	PRSS53	28.072	59.199	1.07515	0.0685529
NM_001039517	RUSC1-AS1	5.41866	8.77944	0.69386	0.6842
NM_001039535	SKA1	354.07	459.294	0.375694	0.770461
NM_001039547	GK5	320.798	193.457	-0.72927	0.183261
NM_001039548	KLHL35	0.276414	8.24322	4.65484	0.0235049
NM_001039550	DNAJB2	653.035	786.716	0.267328	0.0858998
NM_001039569	AP1S3	434.277	276.528	-0.654058	1.15795e-07
NM_001039570	KREMEN1	163.332	113.11	-0.528605	0.0014464
NM_001039573	SEC14L1	605.046	344.145	-0.813261	0.000862226
NM_001039574	KCNC4	7.67226	7.88493	0.0384137	1
NM_001039577	CCNL2	344.44	455.764	0.406107	0.110384
NM_001039582	PNCK	0	21.1883	6.98111	0.0204355
NM_001039584	PICK1	127.835	300.868	1.23774	1.93534e-05
NM_001039589	DPH2	118.277	98.308	-0.266767	0.951569
NM_001039590	USP9X	308.337	208.541	-0.564158	0.525082
NM_001039591	USP9X	3772.38	1811.02	-1.05837	2.73831e-12
NM_001039592	SPAG8	13.5481	14.2223	0.0738022	0.971063
NM_001039613	IAH1	383.037	379.695	-0.0144589	0.984454
NM_001039617	ZDHHC19	5.61875	30.5496	2.4561	0.00294624
NM_001039618	CREBZF	1292.44	942.372	-0.455211	0.0426637
NM_001039619	PRMT5	109.766	14.9131	-2.87946	0.562159
NM_001039649	ZMYM5	13.1332	1.02847	-3.66633	0.262024
NM_001039650	ZMYM5	52.0629	17.7878	-1.54684	0.0748455
NM_001039651	SAPCD1	27.2956	36.1309	0.404573	0.919968
NM_001039656	MTL5	39.4716	146.159	1.87756	2.71855e-07
NM_001039661	TIRAP	289.878	308.049	0.0876627	0.751903
NM_001039664	TNFRSF25	0.888986	8.51256	3.22858	0.00905157
NM_001039670	IFFO1	130.315	276.346	1.08438	0.591363
NM_001039672	YIF1B	0	47.1635	8.13591	0.0771551
NM_001039673	YIF1B	18.1532	0	-6.54342	0.303883
NM_001039675	UNC45A	21.9265	9.60937	-1.19082	0.884488
NM_001039690	CHTF8	225.483	73.064	-1.62572	1
NM_001039693	TYW5	313.982	136.402	-1.20264	0.542233
NM_001039697	SNAPC3	671.206	765.04	0.187459	0.0237872
NM_001039702	OLAH	5.27416	2.21752	-1.25944	0.825307
NM_001039703	NBPF10	318.477	334.826	0.0724261	0.909698
NM_001039707	SDCCAG3	379.681	399.63	0.0738447	0.895794
NM_001039708	SDCCAG3	1071.49	1147.64	0.098202	0.639624
NM_001039712	DEDD	692.955	712.662	0.0409292	0.85871
NM_001039717	C4orf29	239.651	155.019	-0.627272	0.000707751
NM_001039724	NOSTRIN	118.499	98.1887	-0.27001	0.91293
NM_001039752	SLC22A10	39.0477	12.4936	-1.62918	0.00194186
NM_001039753	EML6	729.78	209.676	-1.79821	2.31347e-29
NM_001039770	TMPPE	84.9368	63.1613	-0.425964	0.776587
NM_001039771	CBLN3	4.80122	6.3219	0.39363	0.865157
NM_001039775	AIM1L	91.3563	184.082	1.01003	4.77483e-07
NM_001039780	CCNI2	2.7517	26.1391	3.25745	7.72003e-05
NM_001039783	TXNRD3NB	4.56512	0.342823	-3.5888	0.117427
NM_001039802	CDC42	340.161	353.004	0.0537716	0.937941
NM_001039841	ARHGAP11B	240.696	117.358	-1.03381	2.03715e-05
NM_001039842	OXLD1	66.9334	80.1807	0.258539	0.640646
NM_001039844	ACBD7	373.392	292.236	-0.354347	0.360488
NM_001039847	GPX4	83.7219	157.931	0.917484	0.284188
NM_001039848	GPX4	76.1228	64.8256	-0.23391	0.831299
NM_001039876	SYNE4	3.48647	12.3881	1.78775	0.0272696
NM_001039877	STRN4	678.873	706.408	0.0572558	0.977863
NM_001039885	FKRP	279.664	243.881	-0.198117	0.78225
NM_001039886	ZNF808	155.69	130.645	-0.249499	0.606432
NM_001039887	C19orf55	299.155	392.89	0.395562	0.00206835
NM_001039888	ANKRD34A	2.57534	4.98084	0.980052	0.629675
NM_001039891	ZNF674	47.4441	72.9484	0.620586	0.936029
NM_001039920	ZNF384	48.6488	133.104	1.45157	1
NM_001039936	CHN2	0	97.4715	9.18304	0.0435704
NM_001039937	INTS6	885.686	758.778	-0.222807	0.292074
NM_001039938	INTS6	216.478	265.613	0.296123	0.0154369
NM_001039958	MESP2	6.89391	13.6196	1.01137	0.219128
NM_001039966	GPER1	15.3614	11.7733	-0.383731	0.980336
NM_001039999	FAM83G	460.129	738.063	0.681904	0.000944728
NM_001040000	MLLT4	369.317	468.177	0.34303	0.295818
NM_001040006	TCERG1	2639.03	2012.29	-0.390999	0.00012385
NM_001040011	SWI5	466.84	500.355	0.100963	0.751903
NM_001040020	FAM3C	684.306	922.472	0.430725	0.299169
NM_001040023	SIRPA	0	17.1998	6.68063	0.290069
NM_001040025	ARL16	309.251	299.215	-0.050501	0.895339
NM_001040056	MAPK3	64.4924	38.1325	-0.757569	0.837891
NM_001040057	FAM133B	54.9605	50.051	-0.134234	0.99077
NM_001040058	SPP1	574.467	0	-11.5272	2.29931e-20
NM_001040061	C3orf72	59.5639	63.1259	0.0843435	0.91293
NM_001040092	ENPP2	966.113	1099.73	0.187161	0.748043
NM_001040097	MOSPD3	0	21.6624	7.01361	0.0254401
NM_001040098	MOSPD3	203.677	248.673	0.288566	0.655124
NM_001040100	SPTSSB	215.72	105.273	-1.0345	8.99199e-07
NM_001040108	MLH3	375.362	110.579	-1.76408	1.41912e-08
NM_001040110	NRF1	454.862	259.84	-0.807899	0.541724
NM_001040118	ARAP1	414.635	751.709	0.85855	1.94429e-06
NM_001040125	PQLC2	57.0343	26.2773	-1.1153	0.306308
NM_001040126	PQLC2	17.7872	20.7167	0.218791	0.989751
NM_001040134	PALM	84.5356	446.655	2.39788	9.3107e-11
NM_001040135	ACTR3B	106.783	63.4655	-0.751159	0.825852
NM_001040138	CKLF	5.57913	6.2827	0.170475	0.998138
NM_001040146	CHTF8	1782.37	1608.28	-0.148221	0.928259
NM_001040151	SCN3B	19.2112	22.3335	0.210902	0.853927
NM_001040152	PEG10	8147.37	1566.83	-2.37834	1.15084e-10
NM_001040153	SLAIN1	336.723	229.902	-0.550922	0.116859
NM_001040157	CEP44	331.538	279.251	-0.245216	0.214726
NM_001040158	H2AFY	63.6942	151.97	1.25384	0.763075
NM_001040160	C16orf13	4.32545	11.3137	1.38461	0.847006
NM_001040161	C16orf13	98.4066	169.233	0.782305	0.241404
NM_001040162	C16orf13	121.364	198.272	0.705244	0.0618705
NM_001040165	C16orf13	20.2759	8.93641	-1.18302	0.743145
NM_001040167	LFNG	25.4645	5.19412	-2.29277	0.62887
NM_001040181	CLDND1	1060.75	1240.71	0.226095	0.928259
NM_001040182	CLDND1	30.6039	0	-19.9332	1
NM_001040183	CLDND1	525.551	230.763	-1.18756	0.549685
NM_001040185	ZNF765	308.258	239.759	-0.361696	0.0700174
NM_001040192	DNAJC28	27.5363	38.4786	0.474133	0.582987
NM_001040195	AGTRAP	12.9205	55.9099	2.11586	0.612171
NM_001040197	AGTRAP	1.83771	27.1027	3.88501	0.0710507
NM_001040199	CLDND1	31.4695	38.1421	0.279072	0.910797
NM_001040200	CLDND1	13.5443	340.572	4.65101	0.41453
NM_001040202	PAQR3	425.514	387.942	-0.132073	0.556582
NM_001040214	NKAIN2	31.8018	4.79952	-2.72574	0.391009
NM_001040217	FAM63A	21.4246	61.707	1.52632	0.565637
[truncated: 24,252 more rows]
