# Supplementary material for: A hexokinase isoenzyme switch in human liver cancer cells promotes lipogenesis and enhances innate immunity
Source: Commun Biol. 2021 Feb 16;4:217. doi: 10.1038/s42003-021-01749-3 (PMC7886870; doi:10.1038/s42003-021-01749-3)
Supplement: Supplementary file 7 — Supplementary Data 4 [file 42003_2021_1749_MOESM7_ESM.xlsx]

## Sheet: Figure 2b
Activity (A.U./µg prot.)	[Glc]	n1	n2	n3	means	SEM
Huh7	30	3.0176	3.21652	2.76794	3.00069	0.12977
	20	2.77606	2.95265	3.04399	2.92423	0.0786392
	10	2.58729	2.80109	2.82545	2.73794	0.0756548
	5	2.47971	2.36334	2.59744	2.48016	0.0675796
	2.5	2.44318	2.25847	2.25914	2.32026	0.0614574
	1.25	1.78214	1.8586	1.90731	1.84935	0.0364279
	0.625	1.47971	1.35927	1.33559	1.39153	0.0446181
	0.3125	1.17389	0.975647	1.08052	1.07668	0.0572595
	0	0.129229	0.0656295	0.149527	0.114795	0.0252715
Huh7-GCK+/HK2-	30	8.97521	7.35517	10.2669	8.86576	0.842323
	20	7.7405	8.14183	7.09274	7.65835	0.305619
	10	5.82538	6.34576	8.63789	6.93634	0.863935
	5	3.68559	3.17608	3.51532	3.459	0.149753
	2.5	1.44594	1.47283	1.43634	1.4517	0.010919
	1.25	0.653523	0.703449	0.637521	0.664831	0.019854
	0.625	0.387889	0.377648	0.341803	0.369113	0.0139714
	0.3125	0.264353	0.286116	0.227869	0.259446	0.0169927
	0	0.15618	0.197145	0.113294	0.15554	0.0242077

## Sheet: Figure 3b
MIGRATION	(Cell number)
	Huh7	Huh7 GCK+ HK2-
n1	808	1103
n2	746	1032
n3	735	1117
mean	763	1084
SEM	22.723	26.3122

## Sheet: Figure 3d
MFI		fold of Huh7
Huh7	Huh7 GCK+/HK2-	Huh7	Huh7 GCK+/HK2-
716	1185	1	1.65503
1907.33	3435	1	1.80094
935	1648	1	1.76257
1706.33	2397.33	1	1.40496
1697.33	4184	1	2.46504
2329.33	3803.33	1	1.6328

## Sheet: figure 4a
PL (µg/106 cells)	Huh7	Huh7 GCK+/HK2-		TG (µg/106 cells)	Huh7	Huh7 GCK+/HK2-		Chol. (µg/106 cells)	Huh7	Huh7 GCK+/HK2-		FFA.(µg/106 cells)	Huh7	Huh7 GCK+/HK2-
	22.0191	60.5884			34.0155	93.054			4.43061	22.3086			0.896489	3.80695
	19.0018	63.751			27.9037	92.6412			7.64919	20.2799			0.941464	3.21518
	20.5104	62.0899			28.9077	95.7909			7.76452	22.1971			1.03092	3.20634
mean	20.5104	62.1431		mean	30.2756	93.8287		mean	6.61477	21.5952		mean	0.956292	3.40949
SEM	0.871018	0.913354		SEM	1.89224	0.98831		SEM	1.09259	0.658452		SEM	0.0395094	0.467256

## Sheet: figure 4b
Secreted Chol.	Huh7	Huh7 GCK+/HK2-		secreted TG	Huh7	Huh7 GCK+/HK2-		secreted FFA	Huh7	Huh7 GCK+/HK2-		secreted apoB	Huh7	Huh7 GCK+/HK2-
	916.929	820.358			1606.43	1391.68			67.277	133.796			613.121	266
	1088.67	1093.07			6783.75	6974.81			62.2889	138.816			203.06	111.891
	514.728	528.272			3681.45	7435.92			64.9093	105.635			122.689	97.6809
	464.742	523.596			2479.9	2767.5							79.4747	56.5998
	452.505	394.433			2543.65	2878.01		mean	64.8251	126.083			115.526	19.3695
	326.912	322.445			3157.38	3316.27		SEM	1.44057	10.3258			121.6	95.0875
					1798.26	1578.37							174.025	95.0458
mean	627.415	613.696			3071.14	3021.12							448.889	180.951
SEM	123.374	118.439			1248.19	1211.56							281.492	3.00565
					1972.09	1756.66							683.275	130.232
				mean	2834.22	3233.19						mean	284.315	105.586
				SEM	500.296	702.806						SEM	69.6172	24.1981

## Sheet: Figure 4c
TG/ApoB molar ratio	Huh7	Huh7 GCK+/HK2-
	1530	2980
	18904.7	35605.4
	19663.1	54859.2
	12955	9621.83
	2173.62	9902.06
	2936.86	6394.81
	4149.59	8591.5
	2814.38	4137.61
	6311.25	66087.3
	1635.2	29465.6
mean	7307.37	22764.5
SEM	4133.05	13140.5

## Sheet: Figure 4d
Huh7		Huh7 GCK+/HK2-
density (g/ml)	[ApoB] (ng/ml of fraction)	density (g/ml)	[ApoB] (ng/ml of fraction)
1.25385	3.30769	1.2384	3.94231
1.24339	4.17308	1.2269	0
1.23294	1.5	1.21541	3.76923
1.22249	0	1.20391	0
1.21203	3.28846	1.19241	12.4423
1.20158	2	1.18091	0
1.19113	2.98077	1.16941	3.51923
1.18068	14.7885	1.15792	3.15385
1.17022	6.75	1.14642	0
1.15977	2.36538	1.13492	2.76923
1.14932	5.26923	1.12342	0.826923
1.13886	6.92308	1.11192	3.53846
1.12841	13.1731	1.10043	1.13462
1.11796	1.61538	1.08893	2.19231
1.1075	3.13461	1.07743	4.55769
1.09705	7.32692	1.06593	6.26923
1.0866	17.6538	1.05443	13.1346
1.07615	94.9039	1.04294	27.5577
1.06569	132.404	1.03144	55.9808
1.05524	170.769	1.01994	80.8269
1.04479	249.481	1.00844	111.75
1.03433	70.7692	0.996944	31.7885
1.02388	29.5192
1	0

## Sheet: figure 5a
Glycogen (µg/106 cells)	Huh7	Huh7 GCK+/HK2-
	0.375089	4.26927
	0.613207	4.77635
	0.800559	4.71715
mean	0.596285	4.58759
SEM	0.123114	0.160075

## Sheet: figure 5b
Creatine	Huh7	Huh7 GCK+/HK2-
	0.011691	0.023447
	0.0113988	0.0223156
	0.0124988	0.0197574
mean	0.0118629	0.02184
SEM	0.000328959	0.00109132
Creatine-P	Huh7	Huh7 GCK+/HK2-
	0.0190903	0.0287745
	0.0211101	0.0270524
	0.0207896	0.0269131
mean	0.02033	0.02758
SEM	0.000626741	0.000598601

## Sheet: figure 5c
	HK2	HK4	PVAL
ENDO_PYRUVIC ACID (MOX+1TMS)	10.564	8.923	0.272
ENDO_LACTIC ACID (2TMS)	6.103	8.376	0.00103
ENDO_ALANINE (2TMS)	0.219	0.155	4.51e-13
ENDO_OXALIC ACID (2TMS)	10.452	7.549	0.000164
ENDO_UREA (3TMS)	9.427	8.007	0.511
ENDO_VALINE (2TMS)	0.326	0.380	0.0109
ENDO_UREA (2TMS)	0.000	0.000	0.479
ENDO_ISOLEUCINE (2TMS)	0.359	0.429	0.00352
ENDO_PROLINE (2TMS)	3.054	3.453	0.00131
ENDO_GLYCINE (3TMS)	9.538	13.346	0.0103
ENDO_SUCCINIC ACID (2TMS)	0.080	0.094	0.00347
ENDO_PICOLINIC ACID (1TMS)	0.003	0.002	0.504
ENDO_URACIL (2TMS)	0.038	0.026	0.0133
ENDO_FUMARIC ACID (2TMS)	0.613	0.773	0.00109
ENDO_SERINE (3TMS)	3.920	4.049	0.386
ENDO_THYMINE (2TMS)	0.004	0.002	0.00468
ENDO_GLUTARIC ACID (2TMS)	0.006	0.008	0.235
ENDO_METHIONINE (2TMS)	0.518	0.536	0.723
ENDO_B-ALANINE (3TMS)	0.808	0.205	0.0532
ENDO_PHENYLALANINE (2TMS)	0.279	0.284	0.836
ENDO_ASPARTIC ACID (3TMS)	3.015	3.695	2.45e-05
ENDO_TRANS-4-HYDROXYPROLINE (3TMS)	0.119	0.140	0.236
ENDO_GABA (3TMS)	0.177	0.099	2.32e-17
ENDO_FRUCTOSE (MOX+5TMS)	0.014	0.041	1.6e-14
ENDO_A-HYDROXYGLUTARIC ACID (3TMS)	0.119	0.135	0.0262
ENDO_A-KETOGLUTARIC ACID (MOX+2TMS)	0.154	0.028	0.0146
ENDO_GLUTAMIC ACID (3TMS)	38.101	52.843	5.24e-05
ENDO_ADENINE (2TMS)	0.020	0.029	0.00745
ENDO_TARTARIC ACID (4TMS)	0.001	0.001	0.826
ENDO_ASPARAGINE (3TMS)	0.046	0.053	0.276
ENDO_RHAMNOSE (MOX+4TMS)	0.005	0.005	0.672
ENDO_GLUCOSE (MOX+5TMS)	0.095	0.245	1.25e-06
ENDO_PUTRESCINE (4TMS)	0.060	0.022	7.09e-13
ENDO_CIS-ACONITIC ACID (3TMS)	0.009	0.007	0.263
ENDO_GLUTAMINE (3TMS)	0.345	0.894	8.42e-07
ENDO_CITRIC ACID (4TMS)	0.042	0.024	0.0616
ENDO_SORBITOL (6TMS)	0.001	0.001	0.531
ENDO_TYROSINE (3TMS)	0.050	0.053	0.731
ENDO_MANNOSE (MOX+5TMS)	0.007	0.006	0.507
ENDO_PANTOTHENIC ACID (3TMS)	0.097	0.049	3.22e-10
ENDO_GALACTOSE (MOX+5TMS)	0.001	0.001	0.547
ENDO_GUANINE (3TMS)	0.001	0.001	0.171
ENDO_MALIC ACID (3TMS)	0.473	0.405	0.0229
ENDO_CREATININE (3TMS)	0.382	0.657	1.52e-08
ENDO_GLYCEROL 3-PHOSPHATE (4TMS)	0.084	0.120	0.0165
ENDO_HISTIDINE (3TMS)	2.306	2.193	0.866
ENDO_LYSINE (4TMS)	0.695	0.717	0.826
ENDO_2-DEOXYRIBOSE 5-PHOSPHATE (MOX+4TMS)	0.187	0.434	0.022
ENDO_MYO-INOSITOL (6TMS)	0.658	1.644	8.62e-16
ENDO_MANNITOL (6TMS)	0.008	0.007	0.795
ENDO_TRYPTOPHAN (MOX+3TMS)	0.893	0.854	0.802
ENDO_RIBOSE 5-PHOSPHATE (TMS)	0.151	0.240	0.441
ENDO_THYMIDINE (3TMS)	0.288	0.279	0.902
ENDO_ADENOSINE (4TMS)	0.008	0.066	3.43e-10

[truncated: 16 more sheets: figure 5d, figure 5e, figure 5g, figure 5j, figure 5l, figure 5m, Figure 5n-o, Figure 5o, Figure 6c, Figure 6d, figure 6e, Figure 6f, supp figure 1, supp. figure 5 , Supplementary figure 8b, Supplementary figure 11b]
